# Supplementary material for: Core non-coding RNAs of Piscirickettsia salmonis
Source: PLoS One. 2018 May 16;13(5):e0197206. doi: 10.1371/journal.pone.0197206 (PMC5955585; doi:10.1371/journal.pone.0197206)
Supplement: S1 Table — (XLS) [file pone.0197206.s001.xls]

## Sheet: Hoja1
S1 Table. Protein used to determine codon usage
Name	Protein ID
ferric uptake regulator	WP_016210163.1
RsfS	WP_016210374.1
RlmH	WP_016210381.1
MarR	WP_016210822.1
ribonuclease T	WP_016210981.1
hypothetical protein	WP_016210016.1
hypothetical protein	WP_017376916.1
hypothetical protein	WP_016212263.1
hypothetical protein	AKP74995.1
hypothetical protein	WP_017377358.1
