# Supplementary material for: Core non-coding RNAs of Piscirickettsia salmonis
Source: PLoS One. 2018 May 16;13(5):e0197206. doi: 10.1371/journal.pone.0197206 (PMC5955585; doi:10.1371/journal.pone.0197206)
Supplement: S2 Table — (XLS) [file pone.0197206.s002.xls]

## Sheet: Hoja1
S2 Table. Repertoire of ncRNAs in Piscirickettsia salmonis. The number indicated the repart per genome.
Rfam	NZ_AMFF00000000	NZ_ASSK00000000	NZ_AZYQ00000000	NZ_CP011849	NZ_CP012413	NZ_CP012508	NZ_CP013944	NZ_CP013975	NZ_JRHD00000000	NZ_JRHP00000000	NZ_LELB00000000	Name	Description
RF00001	4	4	6	6	6	6	6	6	3	5	6	5S_rRNA	5S ribosomal RNA
RF00002	1	2	3	6	6	6	6	6	2	2	2	5_8S_rRNA	5.8S ribosomal RNA
RF00005	49	46	55	56	56	56	56	56	53	55	57	tRNA	tRNA
RF00010	1	1	1	1	1	1	1	1	1	1	1	RNaseP_bact_a	Bacterial RNase P class A
RF00011	1	1	1	1	1	1	1	1	1	1	1	RNaseP_bact_b	Bacterial RNase P class B
RF00013	1	1	1	1	1	1	1	1	1	1	1	6S	6S / SsrS RNA
RF00017	0	0	0	0	0	0	0	0	0	2	0	Metazoa_SRP	Metazoan signal recognition particle RNA
RF00023	5	5	6	5	7	5	6	5	6	6	6	tmRNA	transfer-messenger RNA
RF00032	0	0	0	0	0	0	0	1	0	0	0	Histone3	Histone 3' UTR stem-loop
RF00059	2	2	2	2	2	2	2	2	2	2	2	TPP	TPP riboswitch (THI element)
RF00080	1	1	1	1	1	1	1	1	1	1	1	yybP-ykoY	yybP-ykoY leader
RF00084	1	1	0	0	1	0	0	0	1	1	0	CsrC	CsrC RNA family
RF00106	0	1	0	0	0	0	0	0	0	0	0	RNAI	RNAI
RF00117	0	0	0	0	0	0	0	0	0	1	0	C0719	C0719 RNA
RF00127	1	1	1	1	1	1	1	1	1	1	1	t44	t44 RNA
RF00166	1	1	1	1	1	1	1	1	1	1	1	PrrB_RsmZ	PrrB/RsmZ RNA family
RF00169	1	1	1	1	1	1	1	1	1	1	1	Bacteria_small_SRP	Bacterial small signal recognition particle RNA
RF00177	1	7	7	6	6	6	6	6	1	2	7	SSU_rRNA_bacteria	Bacterial small subunit ribosomal RNA
RF00233	0	1	0	0	0	0	0	0	1	0	0	Tymo_tRNA-like	Tymovirus/Pomovirus/Furovirus tRNA-like 3' UTR element
RF00373	1	1	1	1	1	1	1	1	1	1	1	RNaseP_arch	Archaeal RNase P
RF00385	0	0	1	0	0	0	0	0	0	0	0	IBV_D-RNA	Infectious bronchitis virus D-RNA
RF00473	0	1	0	0	0	0	0	0	0	0	0	snosnR54	Small nucleolar RNA snR54
RF00512	0	0	1	1	0	1	1	1	0	0	1	Leu_leader	Leucine operon leader
RF00558	1	1	0	0	1	0	0	0	1	1	0	L20_leader	Ribosomal protein L20 leader
RF00640	0	0	0	0	0	0	0	0	0	2	0	MIR167_1	microRNA MIR167_1
RF00750	0	0	0	1	0	1	1	1	0	0	0	mir-458	microRNA mir-458
RF00885	0	0	0	0	1	0	0	0	0	0	0	MIR821	microRNA MIR821
RF00908	0	0	0	0	1	0	0	0	0	0	0	MIR529	microRNA MIR529
RF00929	0	0	0	0	0	0	0	0	0	0	1	mir-574	microRNA mir-574
RF01012	2	2	0	0	1	0	0	0	2	2	0	mir-628	microRNA mir-628
RF01024	0	0	0	0	0	0	0	0	0	1	0	mir-944	microRNA mir-944
RF01118	1	1	3	6	6	6	6	6	2	2	2	PK-G12rRNA	Pseudoknot of the domain G(G12) of 23S ribosomal RNA
RF01174	1	1	0	0	1	0	0	0	1	1	0	snoU43	Small nucleolar RNA U43
RF01306	0	0	1	0	0	0	0	0	0	0	1	sR52	Small nucleolar RNA sR52
RF01389	0	0	1	0	0	0	0	0	0	0	0	isrF	isrF Hfq binding RNA
RF01394	1	2	1	0	0	0	0	0	1	1	4	isrK	isrK Hfq binding RNA
RF01402	0	0	1	0	0	0	0	0	0	0	0	STnc150	STnc150 Hfq binding RNA
RF01695	0	0	2	0	0	0	0	0	0	0	1	C4	C4 antisense RNA
RF01719	1	1	0	0	1	0	0	0	1	1	0	Pseudomon-1	Pseudomon-1 RNA
RF01770	1	1	1	1	1	1	1	1	1	1	1	rimP	Gammaprotebacteria rimP leader
RF01794	0	0	0	0	1	0	0	0	0	0	0	sok	sok antitoxin
RF01808	0	1	0	0	0	0	0	0	1	1	1	MicX	MicX Vibrio cholerae sRNA
RF01815	1	1	1	1	1	1	1	1	1	1	1	rpsB	rpsB sRNA
RF01816	0	0	1	1	0	1	1	1	0	0	1	RsaA	RNA Staph. aureus A
RF01850	1	0	1	1	0	1	1	1	0	0	1	beta_tmRNA	Betaproteobacteria transfer-messenger RNA
RF01852	25	23	29	29	28	29	29	29	27	26	32	tRNA-Sec	Selenocysteine transfer RNA
RF01854	1	1	1	1	1	1	1	1	1	1	1	Bacteria_large_SRP	Bacterial large signal recognition particle RNA
RF01856	1	1	1	1	1	1	1	1	1	1	1	Protozoa_SRP	Protozoan signal recognition particle RNA
RF01857	1	1	1	1	1	1	1	1	1	1	1	Archaea_SRP	Archaeal signal recognition particle RNA
RF01959	1	5	7	6	6	6	6	6	1	2	3	SSU_rRNA_archaea	Archaeal small subunit ribosomal RNA
RF01960	1	4	3	6	6	6	6	6	1	2	3	SSU_rRNA_eukarya	Eukaryotic small subunit ribosomal RNA
RF01992	0	0	0	0	0	0	0	0	0	1	0	VIS1	Viral integration site 1
RF02003	1	0	0	0	1	0	0	0	1	1	0	group-II-D1D4-4	Group II catalytic intron D1-D4-4
RF02005	1	0	0	0	1	0	0	0	2	1	0	group-II-D1D4-6	Group II catalytic intron D1-D4-6
RF02058	0	0	0	0	1	0	0	0	0	0	0	STnc400	Gammaproteobacterial sRNA STnc400
RF02064	1	0	0	0	0	0	0	0	0	0	0	STnc370	Enterobacterial sRNA STnc370
RF02116	1	0	0	0	0	0	0	0	1	0	0	FAS-AS1	FAS antisense RNA 1 conserved region
RF02194	2	2	2	2	2	2	2	2	2	2	2	HPnc0260	Bacterial antisene RNA HPnc0260
RF02223	3	3	3	3	3	3	3	3	3	4	4	sX4	Proteobacterial sRNA sX4
RF02252	1	1	0	0	1	0	0	0	1	1	0	Six3os1_7	Six3os1 conserved region 7
RF02350	0	0	1	1	0	1	1	1	0	0	1	psRNA6	Nitrosomonas sRNA psRNA6
RF02377	1	1	0	0	1	0	0	0	1	1	0	SurA	SurA sRNA
RF02397	2	2	0	0	2	0	0	0	1	1	0	sau-5971	Staphylococcus sRNA sau-5971
RF02427	0	1	0	1	0	1	1	1	0	0	1	SpF10_sRNA	Streptococcus sRNA SpF10
RF02502	0	1	1	1	0	1	1	1	1	1	2	Atu_C8	Rhizobiales sRNA Atu_C8
RF02540	1	2	6	6	6	6	6	6	2	4	3	LSU_rRNA_archaea	Archaeal large subunit ribosomal RNA
RF02541	1	2	6	6	6	6	6	6	2	4	3	LSU_rRNA_bacteria	Bacterial large subunit ribosomal RNA
RF02542	1	3	7	6	6	6	6	6	1	2	3	SSU_rRNA_microsporidia	Microsporidia small subunit ribosomal RNA
RF02543	1	2	3	6	6	6	6	6	1	4	2	LSU_rRNA_eukarya	Eukaryotic large subunit ribosomal RNA
