# Supplementary material for: Core non-coding RNAs of Piscirickettsia salmonis
Source: PLoS One. 2018 May 16;13(5):e0197206. doi: 10.1371/journal.pone.0197206 (PMC5955585; doi:10.1371/journal.pone.0197206)
Supplement: S3 Table — (XLS) [file pone.0197206.s003.xls]

## Sheet: Hoja1
	S3 Table. Prediction of ncRNA by RNAseq
Strain	Type LF-89					ATCC VR-1361 LF-89					T-GIM					S-GIM					EM-90
	Contig	Start	End	SRNA-Detect Name	strand	Contig	Start	End	SRNA-Detect Name	strand	Contig	Start	End	SRNA-Detect Name	strand	Contig	Start	End	SRNA-Detect Name	strand	Contig	Start	End	SRNA-Detect Name	strand
	NZ_AMFF02000075.1	11571	11592	sRNA00001	+	NZ_AMFF02000047.1	1103	1140	sRNA00002	+	NZ_AMFF02000075.1	2252	2275	sRNA00001	-	NZ_AMFF02000075.1	2251	2275	sRNA00002	+	NZ_AMFF02000075.1	11452	11565	sRNA00006	+
	NZ_AMFF02000075.1	19697	19738	sRNA00002	+	NZ_AMFF02000047.1	3405	3450	sRNA00003	+	NZ_AMFF02000047.1	1101	1153	sRNA00003	+	NZ_AMFF02000075.1	2251	2275	sRNA00005	-	NZ_AMFF02000075.1	11504	11565	sRNA00012	-
	NZ_AMFF02000075.1	2209	2242	sRNA00004	-	NZ_AMFF02000047.1	3412	3466	sRNA00005	-	NZ_AMFF02000047.1	3417	3482	sRNA00004	+	NZ_AMFF02000047.1	3434	3458	sRNA00008	+	NZ_AMFF02000047.1	3415	3457	sRNA00014	+
	NZ_AMFF02000075.1	19754	19790	sRNA00007	-	NZ_AMFF02000059.1	47370	47391	sRNA00009	-	NZ_AMFF02000047.1	3413	3482	sRNA00005	-	NZ_AMFF02000047.1	3417	3460	sRNA00009	-	NZ_AMFF02000047.1	1105	1154	sRNA00015	-
	NZ_AMFF02000059.1	1269	1411	sRNA00009	+	NZ_AMFF02000070.1	1403	1590	sRNA00010	+	NZ_AMFF02000047.1	3504	3563	sRNA00006	-	NZ_AMFF02000047.1	3461	3488	sRNA00010	-	NZ_AMFF02000059.1	11865	11976	sRNA00019	+
	NZ_AMFF02000059.1	46273	46415	sRNA00021	+	NZ_AMFF02000070.1	1471	1573	sRNA00011	-	NZ_AMFF02000059.1	11831	11991	sRNA00007	+	NZ_AMFF02000187.1	821	903	sRNA00014	-	NZ_AMFF02000059.1	11879	11938	sRNA00032	-
	NZ_AMFF02000059.1	47409	47526	sRNA00022	+	NZ_AMFF02000210.1	1761	1796	sRNA00013	+	NZ_AMFF02000059.1	46295	46393	sRNA00009	+	NZ_AMFF02000261.1	463	660	sRNA00017	-	NZ_AMFF02000070.1	1390	1580	sRNA00042	+
	NZ_AMFF02000059.1	1270	1389	sRNA00026	-	NZ_AMFF02000215.1	634	811	sRNA00015	+	NZ_AMFF02000059.1	54552	54652	sRNA00010	+	NZ_AMFF02000070.1	1390	1573	sRNA00018	+	NZ_AMFF02000041.1	2286	2353	sRNA00045	+
	NZ_AMFF02000059.1	22302	22485	sRNA00030	-	NZ_AMFF02000215.1	630	812	sRNA00016	-	NZ_AMFF02000059.1	11831	11987	sRNA00012	-	NZ_AMFF02000070.1	1475	1573	sRNA00019	-	NZ_AMFF02000041.1	29003	29029	sRNA00052	+
	NZ_AMFF02000059.1	46271	46425	sRNA00035	-	NZ_AMFF02000187.1	1503	1666	sRNA00017	+	NZ_AMFF02000059.1	46266	46391	sRNA00013	-	NZ_AMFF02000044.1	243	413	sRNA00021	+	NZ_AMFF02000041.1	2289	2329	sRNA00055	-
	NZ_AMFF02000059.1	46428	46451	sRNA00036	-	NZ_AMFF02000187.1	1674	1703	sRNA00018	+	NZ_AMFF02000059.1	54592	54656	sRNA00015	-	NZ_AMFF02000044.1	1676	1785	sRNA00022	+	NZ_AMFF02000041.1	16478	16548	sRNA00058	-
	NZ_AMFF02000059.1	47408	47527	sRNA00037	-	NZ_AMFF02000187.1	1504	1673	sRNA00019	-	NZ_AMFF02000017.1	404	611	sRNA00016	+	NZ_AMFF02000044.1	243	412	sRNA00023	-	NZ_AMFF02000044.1	243	419	sRNA00062	+
	NZ_AMFF02000059.1	49797	49867	sRNA00039	-	NZ_AMFF02000187.1	1674	1703	sRNA00020	-	NZ_AMFF02000070.1	1390	1587	sRNA00017	+	NZ_AMFF02000044.1	1737	1787	sRNA00024	-	NZ_AMFF02000044.1	1713	1782	sRNA00063	+
	NZ_AMFF02000017.1	402	596	sRNA00041	+	NZ_AMFF02000193.1	3680	3719	sRNA00021	+	NZ_AMFF02000070.1	1390	1555	sRNA00018	-	NZ_AMFF02000059.1	11829	11986	sRNA00027	+	NZ_AMFF02000044.1	243	414	sRNA00064	-
	NZ_AMFF02000109.1	1753	1878	sRNA00044	-	NZ_AMFF02000181.1	3065	3090	sRNA00022	+	NZ_AMFF02000044.1	245	412	sRNA00020	+	NZ_AMFF02000059.1	46268	46368	sRNA00029	+	NZ_AMFF02000044.1	1753	1775	sRNA00065	-
	NZ_AMFF02000109.1	6365	6431	sRNA00045	-	NZ_AMFF02000261.1	540	655	sRNA00023	+	NZ_AMFF02000044.1	1689	1784	sRNA00021	+	NZ_AMFF02000059.1	11829	11987	sRNA00031	-	NZ_AMFF02000193.1	6989	7154	sRNA00070	+
	NZ_AMFF02000070.1	1390	1587	sRNA00046	+	NZ_AMFF02000261.1	533	649	sRNA00024	-	NZ_AMFF02000044.1	230	410	sRNA00022	-	NZ_AMFF02000059.1	46266	46366	sRNA00033	-	NZ_AMFF02000193.1	7043	7158	sRNA00071	-
	NZ_AMFF02000070.1	1390	1571	sRNA00049	-	NZ_AMFF02000201.1	623	674	sRNA00025	+	NZ_AMFF02000044.1	1751	1777	sRNA00023	-	NZ_AMFF02000059.1	46368	46433	sRNA00034	-	NZ_AMFF02000092.1	6374	6561	sRNA00080	+
	NZ_AMFF02000210.1	3387	3515	sRNA00051	+	NZ_AMFF02000065.1	8800	8955	sRNA00030	-	NZ_AMFF02000120.1	1757	1790	sRNA00031	+	NZ_AMFF02000049.1	35000	35025	sRNA00039	-	NZ_AMFF02000092.1	15090	15274	sRNA00085	+
	NZ_AMFF02000210.1	3370	3521	sRNA00052	-	NZ_AMFF02000092.1	8634	8683	sRNA00035	+	NZ_AMFF02000092.1	92	286	sRNA00036	+	NZ_AMFF02000274.1	532	582	sRNA00047	+	NZ_AMFF02000092.1	8635	8720	sRNA00093	-
	NZ_AMFF02000044.1	68	205	sRNA00053	+	NZ_AMFF02000092.1	15080	15271	sRNA00036	+	NZ_AMFF02000092.1	1632	1699	sRNA00037	+	NZ_AMFF02000092.1	1581	1698	sRNA00048	+	NZ_AMFF02000092.1	15089	15287	sRNA00094	-
	NZ_AMFF02000044.1	245	394	sRNA00054	+	NZ_AMFF02000092.1	1633	1675	sRNA00037	-	NZ_AMFF02000092.1	1723	1912	sRNA00038	+	NZ_AMFF02000092.1	1718	1739	sRNA00049	+	NZ_AMFF02000279.1	446	617	sRNA00096	+
	NZ_AMFF02000044.1	1664	1816	sRNA00055	+	NZ_AMFF02000092.1	1676	1699	sRNA00038	-	NZ_AMFF02000092.1	8645	8690	sRNA00040	+	NZ_AMFF02000092.1	5313	5355	sRNA00051	+	NZ_AMFF02000279.1	447	631	sRNA00097	-
	NZ_AMFF02000044.1	68	193	sRNA00056	-	NZ_AMFF02000092.1	8645	8691	sRNA00040	-	NZ_AMFF02000092.1	15090	15282	sRNA00041	+	NZ_AMFF02000092.1	8645	8690	sRNA00053	+	NZ_AMFF02000028.1	2932	3007	sRNA00098	+
	NZ_AMFF02000044.1	245	403	sRNA00057	-	NZ_AMFF02000092.1	15111	15288	sRNA00041	-	NZ_AMFF02000092.1	112	286	sRNA00042	-	NZ_AMFF02000092.1	15089	15288	sRNA00054	+	NZ_AMFF02000028.1	2937	3007	sRNA00099	-
	NZ_AMFF02000044.1	1670	1789	sRNA00058	-	NZ_AMFF02000023.1	20	164	sRNA00042	+	NZ_AMFF02000092.1	1707	1912	sRNA00043	-	NZ_AMFF02000092.1	1774	1957	sRNA00055	-	NZ_AMFF02000110.1	24041	24063	sRNA00112	+
	NZ_AMFF02000187.1	868	920	sRNA00059	+	NZ_AMFF02000023.1	166	344	sRNA00043	+	NZ_AMFF02000092.1	8645	8690	sRNA00044	-	NZ_AMFF02000092.1	6556	6602	sRNA00057	-	NZ_AMFF02000110.1	22166	22361	sRNA00124	-
	NZ_AMFF02000187.1	1644	1710	sRNA00062	+	NZ_AMFF02000279.1	447	631	sRNA00046	+	NZ_AMFF02000023.1	7	163	sRNA00045	+	NZ_AMFF02000092.1	8645	8690	sRNA00058	-	NZ_AMFF02000110.1	23154	23228	sRNA00126	-
	NZ_AMFF02000187.1	868	983	sRNA00063	-	NZ_AMFF02000028.1	2950	3010	sRNA00047	-	NZ_AMFF02000023.1	167	338	sRNA00046	+	NZ_AMFF02000092.1	15087	15289	sRNA00059	-	NZ_AMFF02000175.1	2045	2240	sRNA00133	+
	NZ_AMFF02000049.1	510	683	sRNA00066	+	NZ_AMFF02000110.1	22461	22526	sRNA00052	+	NZ_AMFF02000110.1	22367	22464	sRNA00057	+	NZ_AMFF02000023.1	7	164	sRNA00060	+	NZ_AMFF02000175.1	2048	2241	sRNA00134	-
	NZ_AMFF02000049.1	885	993	sRNA00067	+	NZ_AMFF02000110.1	22528	22589	sRNA00053	+	NZ_AMFF02000110.1	22489	22519	sRNA00058	+	NZ_AMFF02000023.1	166	345	sRNA00061	+	NZ_AMFF02000069.1	18866	18920	sRNA00142	+
	NZ_AMFF02000049.1	189	335	sRNA00077	-	NZ_AMFF02000110.1	22595	22618	sRNA00054	+	NZ_AMFF02000110.1	22550	22616	sRNA00059	+	NZ_AMFF02000023.1	19	163	sRNA00064	-	NZ_AMFF02000069.1	22204	22356	sRNA00146	+
	NZ_AMFF02000049.1	34824	34975	sRNA00084	-	NZ_AMFF02000110.1	23230	23253	sRNA00056	+	NZ_AMFF02000110.1	23247	23269	sRNA00061	+	NZ_AMFF02000023.1	164	348	sRNA00065	-	NZ_AMFF02000069.1	70231	70253	sRNA00160	+
	NZ_AMFF02000181.1	549	605	sRNA00085	+	NZ_AMFF02000110.1	38875	38988	sRNA00058	+	NZ_AMFF02000110.1	24043	24097	sRNA00062	+	NZ_AMFF02000110.1	22367	22480	sRNA00077	+	NZ_AMFF02000069.1	73671	73696	sRNA00162	+
	NZ_AMFF02000181.1	537	560	sRNA00086	-	NZ_AMFF02000110.1	22456	22522	sRNA00064	-	NZ_AMFF02000110.1	22367	22514	sRNA00073	-	NZ_AMFF02000110.1	22484	22519	sRNA00078	+	NZ_AMFF02000069.1	85025	85222	sRNA00164	+
	NZ_AMFF02000181.1	566	592	sRNA00087	-	NZ_AMFF02000110.1	22524	22633	sRNA00065	-	NZ_AMFF02000110.1	22549	22620	sRNA00074	-	NZ_AMFF02000110.1	22522	22545	sRNA00079	+	NZ_AMFF02000069.1	12976	13025	sRNA00169	-
	NZ_AMFF02000072.1	2248	2296	sRNA00092	+	NZ_AMFF02000110.1	23250	23271	sRNA00067	-	NZ_AMFF02000110.1	23244	23269	sRNA00076	-	NZ_AMFF02000110.1	22546	22620	sRNA00080	+	NZ_AMFF02000069.1	18861	18916	sRNA00172	-
	NZ_AMFF02000072.1	2326	2477	sRNA00093	+	NZ_AMFF02000175.1	2048	2240	sRNA00076	+	NZ_AMFF02000110.1	24057	24100	sRNA00077	-	NZ_AMFF02000110.1	23244	23271	sRNA00083	+	NZ_AMFF02000069.1	73671	73712	sRNA00190	-
	NZ_AMFF02000072.1	2248	2381	sRNA00094	-	NZ_AMFF02000175.1	2048	2240	sRNA00077	-	NZ_AMFF02000110.1	50719	50908	sRNA00085	-	NZ_AMFF02000110.1	24040	24093	sRNA00084	+	NZ_AMFF02000069.1	85025	85231	sRNA00193	-
	NZ_AMFF02000072.1	2382	2435	sRNA00095	-	NZ_AMFF02000069.1	12907	12937	sRNA00079	+	NZ_AMFF02000175.1	2048	2240	sRNA00088	+	NZ_AMFF02000110.1	22367	22518	sRNA00098	-	NZ_AMFF02000204.1	3896	4031	sRNA00203	+
	NZ_AMFF02000096.1	689	837	sRNA00098	-	NZ_AMFF02000069.1	12939	13001	sRNA00080	+	NZ_AMFF02000175.1	2048	2240	sRNA00089	-	NZ_AMFF02000110.1	22546	22620	sRNA00099	-	NZ_AMFF02000204.1	17080	17208	sRNA00208	+
	NZ_AMFF02000096.1	850	1050	sRNA00099	-	NZ_AMFF02000069.1	18824	18859	sRNA00081	+	NZ_AMFF02000069.1	18862	18920	sRNA00090	+	NZ_AMFF02000110.1	23245	23270	sRNA00101	-	NZ_AMFF02000204.1	3896	4040	sRNA00210	-
	NZ_AMFF02000274.1	18	189	sRNA00100	+	NZ_AMFF02000069.1	22193	22338	sRNA00083	+	NZ_AMFF02000069.1	18922	18970	sRNA00091	+	NZ_AMFF02000110.1	23646	23842	sRNA00102	-	NZ_AMFF02000204.1	17080	17195	sRNA00213	-
	NZ_AMFF02000274.1	261	363	sRNA00101	-	NZ_AMFF02000069.1	33501	33573	sRNA00086	+	NZ_AMFF02000069.1	22203	22362	sRNA00094	+	NZ_AMFF02000069.1	18862	18946	sRNA00114	+	NZ_AMFF02000076.1	17275	17351	sRNA00217	+
	NZ_AMFF02000092.1	1607	1628	sRNA00104	+	NZ_AMFF02000069.1	70259	70302	sRNA00090	+	NZ_AMFF02000069.1	58518	58543	sRNA00097	+	NZ_AMFF02000069.1	18947	19002	sRNA00115	+	NZ_AMFF02000076.1	35947	36003	sRNA00222	+
	NZ_AMFF02000092.1	1631	1663	sRNA00105	+	NZ_AMFF02000069.1	73665	73712	sRNA00091	+	NZ_AMFF02000069.1	85025	85224	sRNA00102	+	NZ_AMFF02000069.1	22210	22377	sRNA00119	+	NZ_AMFF02000076.1	35947	36003	sRNA00227	-
	NZ_AMFF02000092.1	5372	5396	sRNA00109	+	NZ_AMFF02000069.1	74097	74119	sRNA00092	+	NZ_AMFF02000069.1	18824	18859	sRNA00105	-	NZ_AMFF02000069.1	58521	58546	sRNA00121	+	NZ_AMFF02000116.1	12268	12291	sRNA00235	+
	NZ_AMFF02000092.1	14495	14631	sRNA00115	+	NZ_AMFF02000069.1	74131	74153	sRNA00093	+	NZ_AMFF02000069.1	18862	18919	sRNA00106	-	NZ_AMFF02000069.1	73684	73707	sRNA00125	+	NZ_AMFF02000272.1	640	737	sRNA00242	-
	NZ_AMFF02000092.1	15079	15278	sRNA00116	+	NZ_AMFF02000069.1	85274	85300	sRNA00095	+	NZ_AMFF02000069.1	18922	18967	sRNA00107	-	NZ_AMFF02000069.1	75211	75233	sRNA00126	+	NZ_AMFF02000020.1	21747	21930	sRNA00248	+
	NZ_AMFF02000092.1	1715	1891	sRNA00119	-	NZ_AMFF02000069.1	12911	13000	sRNA00097	-	NZ_AMFF02000069.1	22203	22362	sRNA00110	-	NZ_AMFF02000069.1	85025	85224	sRNA00127	+	NZ_AMFF02000020.1	31899	31920	sRNA00253	+
	NZ_AMFF02000092.1	15092	15278	sRNA00125	-	NZ_AMFF02000069.1	18862	18917	sRNA00098	-	NZ_AMFF02000069.1	38965	39009	sRNA00111	-	NZ_AMFF02000069.1	18862	18940	sRNA00129	-	NZ_AMFF02000020.1	88768	88802	sRNA00276	+
	NZ_AMFF02000023.1	10	158	sRNA00126	+	NZ_AMFF02000069.1	18919	18940	sRNA00099	-	NZ_AMFF02000069.1	58521	58543	sRNA00114	-	NZ_AMFF02000069.1	18948	18981	sRNA00130	-	NZ_AMFF02000020.1	100250	100449	sRNA00280	+
	NZ_AMFF02000023.1	10	159	sRNA00127	-	NZ_AMFF02000069.1	22197	22360	sRNA00102	-	NZ_AMFF02000069.1	85025	85225	sRNA00119	-	NZ_AMFF02000069.1	58521	58546	sRNA00136	-	NZ_AMFF02000020.1	100455	100522	sRNA00281	+
	NZ_AMFF02000028.1	2949	2996	sRNA00129	+	NZ_AMFF02000069.1	58520	58543	sRNA00105	-	NZ_AMFF02000204.1	17057	17218	sRNA00125	+	NZ_AMFF02000069.1	73688	73709	sRNA00138	-	NZ_AMFF02000020.1	100525	100599	sRNA00282	+
	NZ_AMFF02000028.1	2938	3001	sRNA00130	-	NZ_AMFF02000069.1	74131	74153	sRNA00107	-	NZ_AMFF02000204.1	17058	17218	sRNA00127	-	NZ_AMFF02000069.1	74131	74152	sRNA00139	-	NZ_AMFF02000020.1	21747	21925	sRNA00289	-
	NZ_AMFF02000195.1	515	676	sRNA00133	+	NZ_AMFF02000045.1	1019	1118	sRNA00110	+	NZ_AMFF02000076.1	8260	8431	sRNA00128	+	NZ_AMFF02000069.1	85025	85231	sRNA00142	-	NZ_AMFF02000020.1	100250	100450	sRNA00320	-
	NZ_AMFF02000195.1	520	671	sRNA00134	-	NZ_AMFF02000204.1	6855	6918	sRNA00115	-	NZ_AMFF02000076.1	12638	12736	sRNA00129	+	NZ_AMFF02000045.1	2704	2782	sRNA00144	+	NZ_AMFF02000020.1	100451	100522	sRNA00321	-
	NZ_AMFF02000110.1	22403	22569	sRNA00138	+	NZ_AMFF02000076.1	35953	36001	sRNA00120	+	NZ_AMFF02000076.1	15330	15452	sRNA00130	+	NZ_AMFF02000045.1	2704	2785	sRNA00145	-	NZ_AMFF02000020.1	100525	100602	sRNA00322	-
	NZ_AMFF02000110.1	62078	62106	sRNA00159	-	NZ_AMFF02000076.1	35947	36002	sRNA00127	-	NZ_AMFF02000076.1	23465	23640	sRNA00131	+	NZ_AMFF02000204.1	17071	17219	sRNA00151	+	NZ_AMFF02000062.1	39	238	sRNA00324	+
	NZ_AMFF02000069.1	17095	17157	sRNA00166	+	NZ_AMFF02000192.1	1617	1665	sRNA00130	+	NZ_AMFF02000076.1	35946	36000	sRNA00135	+	NZ_AMFF02000204.1	17071	17219	sRNA00152	-	NZ_AMFF02000062.1	39	239	sRNA00325	-
	NZ_AMFF02000069.1	18824	18895	sRNA00167	+	NZ_AMFF02000192.1	1617	1647	sRNA00131	-	NZ_AMFF02000076.1	15314	15452	sRNA00140	-	NZ_AMFF02000076.1	15329	15458	sRNA00153	+	NZ_AMFF02000067.1	9372	9425	sRNA00338	+
	NZ_AMFF02000069.1	22223	22353	sRNA00169	+	NZ_AMFF02000116.1	12297	12353	sRNA00135	+	NZ_AMFF02000076.1	35947	36001	sRNA00144	-	NZ_AMFF02000076.1	21970	22168	sRNA00154	+	NZ_AMFF02000067.1	10709	10782	sRNA00340	+
	NZ_AMFF02000069.1	58511	58578	sRNA00176	+	NZ_AMFF02000116.1	18290	18339	sRNA00137	+	NZ_AMFF02000192.1	1618	1650	sRNA00148	+	NZ_AMFF02000076.1	22366	22503	sRNA00155	+	NZ_AMFF02000067.1	9384	9456	sRNA00343	-
	NZ_AMFF02000069.1	73685	73709	sRNA00182	+	NZ_AMFF02000116.1	11662	11714	sRNA00138	-	NZ_AMFF02000042.1	1423	1621	sRNA00149	+	NZ_AMFF02000076.1	24047	24204	sRNA00156	+	NZ_AMFF02000215.1	625	800	sRNA00349	+
	NZ_AMFF02000069.1	74078	74119	sRNA00183	+	NZ_AMFF02000116.1	12226	12292	sRNA00139	-	NZ_AMFF02000042.1	1428	1621	sRNA00151	-	NZ_AMFF02000076.1	35947	36000	sRNA00159	+	NZ_AMFF02000215.1	623	800	sRNA00350	-
	NZ_AMFF02000069.1	77833	78006	sRNA00184	+	NZ_AMFF02000020.1	1761	1795	sRNA00142	+	NZ_AMFF02000116.1	11669	11714	sRNA00153	+	NZ_AMFF02000076.1	40140	40280	sRNA00161	+	NZ_AMFF02000179.1	4071	4148	sRNA00352	+
	NZ_AMFF02000069.1	85025	85215	sRNA00185	+	NZ_AMFF02000020.1	31937	31996	sRNA00146	+	NZ_AMFF02000116.1	12246	12291	sRNA00154	+	NZ_AMFF02000076.1	51179	51220	sRNA00162	+	NZ_AMFF02000085.1	10735	10894	sRNA00356	+
	NZ_AMFF02000069.1	17071	17152	sRNA00190	-	NZ_AMFF02000020.1	47064	47092	sRNA00148	+	NZ_AMFF02000116.1	11669	11714	sRNA00157	-	NZ_AMFF02000076.1	15330	15442	sRNA00164	-	NZ_AMFF02000085.1	11420	11596	sRNA00357	+
	NZ_AMFF02000069.1	18823	18916	sRNA00191	-	NZ_AMFF02000020.1	81735	81909	sRNA00163	+	NZ_AMFF02000116.1	12221	12292	sRNA00158	-	NZ_AMFF02000076.1	19384	19414	sRNA00165	-	NZ_AMFF02000085.1	10736	10895	sRNA00359	-
	NZ_AMFF02000069.1	22277	22360	sRNA00192	-	NZ_AMFF02000020.1	85916	85937	sRNA00164	+	NZ_AMFF02000020.1	21476	21664	sRNA00163	+	NZ_AMFF02000076.1	22367	22503	sRNA00166	-	NZ_AMFF02000085.1	11436	11601	sRNA00360	-
	NZ_AMFF02000069.1	49487	49632	sRNA00201	-	NZ_AMFF02000020.1	93351	93419	sRNA00167	+	NZ_AMFF02000020.1	21740	21931	sRNA00164	+	NZ_AMFF02000076.1	24037	24224	sRNA00167	-	NZ_AMFF02000081.1	26688	26773	sRNA00369	+
	NZ_AMFF02000069.1	58521	58543	sRNA00203	-	NZ_AMFF02000020.1	95959	96007	sRNA00168	+	NZ_AMFF02000020.1	31860	31935	sRNA00165	+	NZ_AMFF02000076.1	35947	36002	sRNA00170	-	NZ_AMFF02000081.1	30982	31061	sRNA00370	+
	NZ_AMFF02000069.1	61893	61950	sRNA00205	-	NZ_AMFF02000020.1	130967	131002	sRNA00171	+	NZ_AMFF02000020.1	31936	31992	sRNA00166	+	NZ_AMFF02000076.1	40140	40290	sRNA00173	-	NZ_AMFF02000081.1	26688	26805	sRNA00383	-
	NZ_AMFF02000069.1	70913	70952	sRNA00207	-	NZ_AMFF02000020.1	81857	81926	sRNA00188	-	NZ_AMFF02000020.1	47068	47165	sRNA00167	+	NZ_AMFF02000042.1	1426	1580	sRNA00174	+	NZ_AMFF02000081.1	31014	31061	sRNA00384	-
	NZ_AMFF02000069.1	77819	77969	sRNA00209	-	NZ_AMFF02000062.1	280	327	sRNA00189	+	NZ_AMFF02000020.1	82013	82095	sRNA00174	+	NZ_AMFF02000042.1	1655	1679	sRNA00175	+	NZ_AMFF02000188.1	472	498	sRNA00386	+
	NZ_AMFF02000214.1	342	405	sRNA00212	+	NZ_AMFF02000062.1	457	624	sRNA00191	-	NZ_AMFF02000020.1	8225	8281	sRNA00177	-	NZ_AMFF02000042.1	1792	1962	sRNA00176	+	NZ_AMFF02000188.1	1129	1324	sRNA00388	+
	NZ_AMFF02000077.1	60	161	sRNA00217	+	NZ_AMFF02000160.1	7963	8010	sRNA00195	+	NZ_AMFF02000020.1	21517	21662	sRNA00179	-	NZ_AMFF02000042.1	1423	1607	sRNA00178	-	NZ_AMFF02000188.1	474	500	sRNA00389	-
	NZ_AMFF02000077.1	14606	14648	sRNA00229	-	NZ_AMFF02000160.1	7964	8011	sRNA00198	-	NZ_AMFF02000020.1	21740	21930	sRNA00180	-	NZ_AMFF02000042.1	1633	1681	sRNA00179	-	NZ_AMFF02000188.1	1129	1332	sRNA00391	-
	NZ_AMFF02000076.1	15330	15459	sRNA00237	+	NZ_AMFF02000190.1	1866	1904	sRNA00199	+	NZ_AMFF02000020.1	31862	31934	sRNA00181	-	NZ_AMFF02000116.1	11666	11713	sRNA00183	+	NZ_AMFF02000183.1	1929	2030	sRNA00392	+
	NZ_AMFF02000076.1	19341	19539	sRNA00238	+	NZ_AMFF02000157.1	8913	8936	sRNA00200	+	NZ_AMFF02000020.1	31937	31993	sRNA00182	-	NZ_AMFF02000116.1	12231	12292	sRNA00184	+	NZ_AMFF02000167.1	1672	1732	sRNA00395	+
	NZ_AMFF02000076.1	35947	36000	sRNA00242	+	NZ_AMFF02000044.1	243	414	sRNA00208	+	NZ_AMFF02000020.1	47064	47138	sRNA00185	-	NZ_AMFF02000116.1	11667	11713	sRNA00187	-	NZ_AMFF02000094.1	2116	2275	sRNA00397	+
	NZ_AMFF02000076.1	36084	36231	sRNA00243	+	NZ_AMFF02000044.1	1754	1775	sRNA00209	+	NZ_AMFF02000020.1	47139	47165	sRNA00186	-	NZ_AMFF02000116.1	12224	12292	sRNA00188	-	NZ_AMFF02000094.1	2116	2275	sRNA00405	-
	NZ_AMFF02000076.1	52638	52819	sRNA00248	+	NZ_AMFF02000044.1	243	413	sRNA00210	-	NZ_AMFF02000020.1	81856	82060	sRNA00190	-	NZ_AMFF02000020.1	21740	21925	sRNA00195	+	NZ_AMFF02000162.1	252	302	sRNA00416	+
	NZ_AMFF02000076.1	52830	52976	sRNA00249	+	NZ_AMFF02000274.1	673	825	sRNA00211	+	NZ_AMFF02000020.1	82067	82168	sRNA00191	-	NZ_AMFF02000020.1	31857	31925	sRNA00196	+	NZ_AMFF02000162.1	253	306	sRNA00418	-
	NZ_AMFF02000076.1	8294	8360	sRNA00252	-	NZ_AMFF02000274.1	656	813	sRNA00212	-	NZ_AMFF02000062.1	39	239	sRNA00192	+	NZ_AMFF02000020.1	31937	31991	sRNA00197	+	NZ_AMFF02000162.1	12435	12640	sRNA00421	-
	NZ_AMFF02000076.1	15330	15440	sRNA00255	-	NZ_AMFF02000274.1	817	841	sRNA00213	-	NZ_AMFF02000062.1	39	248	sRNA00193	-	NZ_AMFF02000020.1	81822	81952	sRNA00209	+	NZ_AMFF02000118.1	16159	16215	sRNA00426	+
	NZ_AMFF02000076.1	19740	19912	sRNA00256	-	NZ_AMFF02000085.1	10732	10845	sRNA00214	+	NZ_AMFF02000190.1	6727	6823	sRNA00195	-	NZ_AMFF02000020.1	81959	82028	sRNA00210	+	NZ_AMFF02000118.1	16159	16215	sRNA00441	-
	NZ_AMFF02000076.1	19927	20123	sRNA00257	-	NZ_AMFF02000085.1	10850	10897	sRNA00215	+	NZ_AMFF02000067.1	9415	9456	sRNA00201	+	NZ_AMFF02000020.1	82037	82193	sRNA00211	+	NZ_AMFF02000199.1	2072	2265	sRNA00450	+
	NZ_AMFF02000076.1	35947	36004	sRNA00260	-	NZ_AMFF02000085.1	4097	4243	sRNA00218	-	NZ_AMFF02000067.1	10707	10737	sRNA00203	+	NZ_AMFF02000020.1	93353	93382	sRNA00214	+	NZ_AMFF02000199.1	2072	2266	sRNA00451	-
	NZ_AMFF02000076.1	52636	52822	sRNA00267	-	NZ_AMFF02000085.1	10742	10872	sRNA00219	-	NZ_AMFF02000067.1	10741	10782	sRNA00204	+	NZ_AMFF02000020.1	21740	21925	sRNA00220	-	NZ_AMFF02000165.1	280	319	sRNA00474	+
	NZ_AMFF02000076.1	52830	52854	sRNA00268	-	NZ_AMFF02000085.1	10873	10895	sRNA00220	-	NZ_AMFF02000067.1	10783	10933	sRNA00205	+	NZ_AMFF02000020.1	22921	23028	sRNA00221	-	NZ_AMFF02000079.1	12168	12227	sRNA00476	+
	NZ_AMFF02000076.1	52896	53053	sRNA00269	-	NZ_AMFF02000081.1	1684	1709	sRNA00223	+	NZ_AMFF02000067.1	9426	9456	sRNA00207	-	NZ_AMFF02000020.1	23201	23269	sRNA00222	-	NZ_AMFF02000079.1	12242	12263	sRNA00477	+
	NZ_AMFF02000054.1	4434	4530	sRNA00273	+	NZ_AMFF02000081.1	26688	26768	sRNA00229	+	NZ_AMFF02000067.1	10739	10819	sRNA00208	-	NZ_AMFF02000020.1	31862	31933	sRNA00223	-	NZ_AMFF02000079.1	12264	12306	sRNA00478	+
	NZ_AMFF02000054.1	4444	4553	sRNA00274	-	NZ_AMFF02000081.1	26777	26806	sRNA00230	+	NZ_AMFF02000215.1	629	810	sRNA00211	+	NZ_AMFF02000020.1	31938	31996	sRNA00224	-	NZ_AMFF02000079.1	12197	12226	sRNA00486	-
	NZ_AMFF02000116.1	11666	11714	sRNA00278	+	NZ_AMFF02000081.1	18666	18691	sRNA00233	-	NZ_AMFF02000215.1	629	810	sRNA00212	-	NZ_AMFF02000020.1	47120	47165	sRNA00227	-	NZ_AMFF02000079.1	12243	12266	sRNA00487	-
	NZ_AMFF02000116.1	11788	11908	sRNA00279	+	NZ_AMFF02000081.1	26687	26743	sRNA00236	-	NZ_AMFF02000179.1	4038	4155	sRNA00213	+	NZ_AMFF02000020.1	81728	81901	sRNA00235	-	NZ_AMFF02000079.1	12267	12306	sRNA00488	-
	NZ_AMFF02000116.1	570	635	sRNA00282	-	NZ_AMFF02000081.1	26745	26807	sRNA00237	-	NZ_AMFF02000085.1	3529	3646	sRNA00220	+	NZ_AMFF02000020.1	81905	82015	sRNA00236	-	NZ_AMFF02000142.1	1756	1947	sRNA00492	+
	NZ_AMFF02000116.1	11941	12091	sRNA00284	-	NZ_AMFF02000188.1	1197	1314	sRNA00240	+	NZ_AMFF02000085.1	10733	10888	sRNA00223	+	NZ_AMFF02000020.1	82030	82193	sRNA00237	-	NZ_AMFF02000142.1	10495	10539	sRNA00494	+
	NZ_AMFF02000116.1	12093	12292	sRNA00285	-	NZ_AMFF02000188.1	1129	1300	sRNA00241	-	NZ_AMFF02000085.1	11283	11348	sRNA00224	+	NZ_AMFF02000020.1	93351	93376	sRNA00239	-	NZ_AMFF02000142.1	19442	19606	sRNA00496	+
	NZ_AMFF02000116.1	19144	19217	sRNA00289	-	NZ_AMFF02000183.1	1927	2008	sRNA00242	+	NZ_AMFF02000085.1	15528	15558	sRNA00225	+	NZ_AMFF02000062.1	39	239	sRNA00240	+	NZ_AMFF02000142.1	19824	19970	sRNA00497	+
	NZ_AMFF02000272.1	36	190	sRNA00290	+	NZ_AMFF02000183.1	398	602	sRNA00243	-	NZ_AMFF02000085.1	4214	4235	sRNA00227	-	NZ_AMFF02000190.1	6772	6825	sRNA00242	-	NZ_AMFF02000142.1	10497	10536	sRNA00499	-
	NZ_AMFF02000272.1	50	204	sRNA00291	-	NZ_AMFF02000167.1	1657	1741	sRNA00245	+	NZ_AMFF02000085.1	10732	10895	sRNA00230	-	NZ_AMFF02000067.1	9421	9455	sRNA00248	+	NZ_AMFF02000142.1	19442	19625	sRNA00500	-
	NZ_AMFF02000020.1	21760	21930	sRNA00299	+	NZ_AMFF02000167.1	1750	1773	sRNA00246	+	NZ_AMFF02000085.1	11291	11314	sRNA00231	-	NZ_AMFF02000067.1	10738	10837	sRNA00249	+	NZ_AMFF02000142.1	19775	19971	sRNA00501	-
	NZ_AMFF02000020.1	31962	31996	sRNA00302	+	NZ_AMFF02000167.1	3368	3482	sRNA00247	+	NZ_AMFF02000081.1	26705	26792	sRNA00238	+	NZ_AMFF02000067.1	11075	11263	sRNA00250	+	NZ_AMFF02000055.1	23480	23510	sRNA00516	-
	NZ_AMFF02000020.1	31998	32084	sRNA00303	+	NZ_AMFF02000094.1	4002	4029	sRNA00248	+	NZ_AMFF02000081.1	18667	18690	sRNA00241	-	NZ_AMFF02000067.1	9424	9462	sRNA00252	-	NZ_AMFF02000254.1	517	643	sRNA00522	+
	NZ_AMFF02000020.1	68593	68626	sRNA00308	+	NZ_AMFF02000094.1	10631	10654	sRNA00251	+	NZ_AMFF02000081.1	26687	26749	sRNA00246	-	NZ_AMFF02000067.1	10709	10737	sRNA00253	-	NZ_AMFF02000254.1	560	635	sRNA00523	-
	NZ_AMFF02000020.1	81873	81901	sRNA00311	+	NZ_AMFF02000094.1	28479	28658	sRNA00253	+	NZ_AMFF02000081.1	26769	26806	sRNA00247	-	NZ_AMFF02000067.1	10738	10823	sRNA00254	-	NZ_AMFF02000071.1	49428	49452	sRNA00531	+
	NZ_AMFF02000020.1	91408	91467	sRNA00314	+	NZ_AMFF02000094.1	22888	22910	sRNA00257	-	NZ_AMFF02000081.1	41122	41178	sRNA00248	-	NZ_AMFF02000067.1	11075	11270	sRNA00255	-	NZ_AMFF02000014.1	28620	28642	sRNA00554	+
	NZ_AMFF02000020.1	7139	7240	sRNA00321	-	NZ_AMFF02000162.1	365	394	sRNA00258	+	NZ_AMFF02000235.1	192	275	sRNA00249	+	NZ_AMFF02000008.1	11159	11337	sRNA00260	+	NZ_AMFF02000014.1	67252	67371	sRNA00562	+
	NZ_AMFF02000020.1	21334	21484	sRNA00326	-	NZ_AMFF02000162.1	12608	12629	sRNA00263	+	NZ_AMFF02000235.1	344	452	sRNA00250	+	NZ_AMFF02000008.1	11179	11337	sRNA00264	-	NZ_AMFF02000014.1	95723	95905	sRNA00570	+
	NZ_AMFF02000020.1	21763	21930	sRNA00327	-	NZ_AMFF02000162.1	329	351	sRNA00264	-	NZ_AMFF02000235.1	192	275	sRNA00251	-	NZ_AMFF02000179.1	4054	4154	sRNA00266	+	NZ_AMFF02000014.1	28620	28642	sRNA00578	-
	NZ_AMFF02000020.1	31839	31934	sRNA00328	-	NZ_AMFF02000118.1	9849	9902	sRNA00268	+	NZ_AMFF02000235.1	344	457	sRNA00252	-	NZ_AMFF02000179.1	4063	4102	sRNA00267	-	NZ_AMFF02000266.1	813	872	sRNA00588	+
	NZ_AMFF02000020.1	31939	31996	sRNA00329	-	NZ_AMFF02000061.1	2918	2948	sRNA00277	+	NZ_AMFF02000011.1	972	1111	sRNA00254	+	NZ_AMFF02000085.1	3525	3661	sRNA00274	+	NZ_AMFF02000192.1	1617	1649	sRNA00590	+
	NZ_AMFF02000020.1	32002	32081	sRNA00330	-	NZ_AMFF02000061.1	2958	3041	sRNA00278	+	NZ_AMFF02000011.1	1483	1668	sRNA00255	-	NZ_AMFF02000085.1	10732	10885	sRNA00276	+	NZ_AMFF02000192.1	1617	1649	sRNA00591	-
	NZ_AMFF02000020.1	91413	91467	sRNA00343	-	NZ_AMFF02000061.1	2949	3040	sRNA00279	-	NZ_AMFF02000094.1	780	913	sRNA00256	+	NZ_AMFF02000085.1	11286	11327	sRNA00277	+	NZ_AMFF02000098.1	20061	20221	sRNA00601	+
	NZ_AMFF02000062.1	39	231	sRNA00357	+	NZ_AMFF02000049.1	34884	34975	sRNA00285	-	NZ_AMFF02000094.1	1525	1721	sRNA00257	+	NZ_AMFF02000085.1	10732	10895	sRNA00283	-	NZ_AMFF02000098.1	29038	29148	sRNA00604	+
	NZ_AMFF02000062.1	42	235	sRNA00358	-	NZ_AMFF02000165.1	967	996	sRNA00286	+	NZ_AMFF02000094.1	3945	3997	sRNA00258	+	NZ_AMFF02000086.1	334	483	sRNA00284	+	NZ_AMFF02000098.1	20059	20222	sRNA00610	-
	NZ_AMFF02000062.1	276	338	sRNA00359	-	NZ_AMFF02000079.1	2433	2510	sRNA00287	+	NZ_AMFF02000094.1	28527	28684	sRNA00261	+	NZ_AMFF02000086.1	334	483	sRNA00285	-	NZ_AMFF02000098.1	28992	29145	sRNA00614	-
	NZ_AMFF02000062.1	409	483	sRNA00360	-	NZ_AMFF02000079.1	8043	8096	sRNA00288	+	NZ_AMFF02000094.1	29225	29286	sRNA00262	+	NZ_AMFF02000081.1	1437	1623	sRNA00286	+	NZ_AMFF02000201.1	616	697	sRNA00616	+
	NZ_AMFF02000160.1	800	973	sRNA00361	+	NZ_AMFF02000079.1	9843	9875	sRNA00289	+	NZ_AMFF02000094.1	780	941	sRNA00263	-	NZ_AMFF02000081.1	26737	26805	sRNA00292	+	NZ_AMFF02000247.1	624	822	sRNA00618	+
	NZ_AMFF02000160.1	6604	6719	sRNA00363	+	NZ_AMFF02000079.1	12264	12305	sRNA00290	+	NZ_AMFF02000094.1	28507	28684	sRNA00268	-	NZ_AMFF02000081.1	26819	26841	sRNA00293	+	NZ_AMFF02000247.1	624	825	sRNA00619	-
	NZ_AMFF02000190.1	1840	1864	sRNA00367	+	NZ_AMFF02000079.1	18903	19096	sRNA00292	+	NZ_AMFF02000094.1	29247	29298	sRNA00269	-	NZ_AMFF02000081.1	41111	41209	sRNA00294	+	NZ_AMFF02000194.1	58	237	sRNA00620	+
	NZ_AMFF02000190.1	1876	1991	sRNA00368	+	NZ_AMFF02000079.1	22024	22047	sRNA00293	+	NZ_AMFF02000162.1	302	353	sRNA00270	+	NZ_AMFF02000081.1	26114	26138	sRNA00298	-	NZ_AMFF02000194.1	58	240	sRNA00621	-
	NZ_AMFF02000190.1	6761	6829	sRNA00369	+	NZ_AMFF02000079.1	26958	26988	sRNA00295	+	NZ_AMFF02000162.1	12640	12709	sRNA00273	+	NZ_AMFF02000081.1	26738	26807	sRNA00299	-	NZ_AMFF02000068.1	14385	14416	sRNA00629	+
	NZ_AMFF02000190.1	6853	7042	sRNA00370	+	NZ_AMFF02000079.1	28316	28389	sRNA00297	+	NZ_AMFF02000162.1	328	351	sRNA00274	-	NZ_AMFF02000081.1	41118	41204	sRNA00300	-	NZ_AMFF02000068.1	92	254	sRNA00630	-
	NZ_AMFF02000190.1	765	808	sRNA00378	-	NZ_AMFF02000079.1	32652	32804	sRNA00298	+	NZ_AMFF02000162.1	12640	12714	sRNA00277	-	NZ_AMFF02000183.1	1964	2025	sRNA00302	+	NZ_AMFF02000159.1	17	189	sRNA00633	+
	NZ_AMFF02000190.1	1876	2068	sRNA00379	-	NZ_AMFF02000079.1	18904	19096	sRNA00302	-	NZ_AMFF02000159.1	3385	3550	sRNA00280	+	NZ_AMFF02000167.1	3000	3051	sRNA00305	+	NZ_AMFF02000159.1	3425	3632	sRNA00636	+
	NZ_AMFF02000190.1	6662	6771	sRNA00381	-	NZ_AMFF02000142.1	1709	1804	sRNA00310	+	NZ_AMFF02000159.1	3395	3588	sRNA00281	-	NZ_AMFF02000167.1	2995	3051	sRNA00308	-	NZ_AMFF02000159.1	23	189	sRNA00637	-
	NZ_AMFF02000157.1	159	299	sRNA00387	+	NZ_AMFF02000142.1	1825	1945	sRNA00311	+	NZ_AMFF02000118.1	30063	30084	sRNA00288	+	NZ_AMFF02000167.1	3115	3182	sRNA00309	-	NZ_AMFF02000087.1	9967	10174	sRNA00642	+
	NZ_AMFF02000157.1	8899	8924	sRNA00401	-	NZ_AMFF02000142.1	10544	10603	sRNA00312	+	NZ_AMFF02000118.1	40206	40251	sRNA00296	-	NZ_AMFF02000167.1	3294	3482	sRNA00310	-	NZ_AMFF02000087.1	20551	20757	sRNA00644	+
	NZ_AMFF02000067.1	6072	6140	sRNA00406	+	NZ_AMFF02000142.1	19442	19631	sRNA00313	+	NZ_AMFF02000043.1	757	870	sRNA00297	-	NZ_AMFF02000011.1	150	320	sRNA00311	+	NZ_AMFF02000087.1	40418	40476	sRNA00645	+
	NZ_AMFF02000067.1	9924	9951	sRNA00407	+	NZ_AMFF02000142.1	19829	19969	sRNA00314	+	NZ_AMFF02000061.1	2915	2968	sRNA00299	+	NZ_AMFF02000011.1	794	889	sRNA00312	+	NZ_AMFF02000087.1	57815	57937	sRNA00655	+
	NZ_AMFF02000067.1	11094	11250	sRNA00408	+	NZ_AMFF02000142.1	1661	1797	sRNA00315	-	NZ_AMFF02000079.1	2416	2557	sRNA00312	+	NZ_AMFF02000011.1	841	953	sRNA00313	-	NZ_AMFF02000087.1	9977	10141	sRNA00657	-
	NZ_AMFF02000067.1	6093	6177	sRNA00412	-	NZ_AMFF02000142.1	1800	1906	sRNA00316	-	NZ_AMFF02000079.1	12229	12264	sRNA00313	+	NZ_AMFF02000094.1	3944	3996	sRNA00314	+	NZ_AMFF02000087.1	57818	57950	sRNA00668	-
	NZ_AMFF02000067.1	18492	18561	sRNA00415	-	NZ_AMFF02000142.1	10521	10586	sRNA00317	-	NZ_AMFF02000079.1	18903	19096	sRNA00315	+	NZ_AMFF02000094.1	22889	22915	sRNA00318	+	NZ_AMFF02000091.1	9566	9726	sRNA00670	+
	NZ_AMFF02000215.1	629	798	sRNA00422	+	NZ_AMFF02000142.1	19463	19622	sRNA00319	-	NZ_AMFF02000079.1	22447	22644	sRNA00316	+	NZ_AMFF02000094.1	29278	29314	sRNA00320	+	NZ_AMFF02000091.1	9566	9724	sRNA00671	-
	NZ_AMFF02000215.1	613	793	sRNA00423	-	NZ_AMFF02000142.1	19829	19969	sRNA00320	-	NZ_AMFF02000079.1	32599	32803	sRNA00319	+	NZ_AMFF02000094.1	1738	1869	sRNA00321	-	NZ_AMFF02000089.1	17	181	sRNA00672	+
	NZ_AMFF02000179.1	3988	4156	sRNA00426	+	NZ_AMFF02000260.1	183	267	sRNA00334	+	NZ_AMFF02000079.1	2413	2557	sRNA00320	-	NZ_AMFF02000094.1	22891	22915	sRNA00324	-	NZ_AMFF02000089.1	1581	1644	sRNA00675	+
	NZ_AMFF02000179.1	1245	1438	sRNA00428	-	NZ_AMFF02000071.1	55114	55169	sRNA00340	+	NZ_AMFF02000079.1	2560	2593	sRNA00321	-	NZ_AMFF02000094.1	29279	29314	sRNA00325	-	NZ_AMFF02000089.1	17	181	sRNA00676	-
	NZ_AMFF02000085.1	3071	3101	sRNA00433	+	NZ_AMFF02000071.1	72571	72599	sRNA00352	-	NZ_AMFF02000079.1	18902	19096	sRNA00322	-	NZ_AMFF02000162.1	280	346	sRNA00326	+	NZ_AMFF02000089.1	996	1055	sRNA00678	-
	NZ_AMFF02000085.1	3506	3656	sRNA00434	+	NZ_AMFF02000014.1	10078	10178	sRNA00353	+	NZ_AMFF02000079.1	22447	22649	sRNA00323	-	NZ_AMFF02000162.1	5470	5495	sRNA00328	+	NZ_AMFF02000089.1	1594	1664	sRNA00679	-
	NZ_AMFF02000085.1	10732	10863	sRNA00440	+	NZ_AMFF02000014.1	12986	13013	sRNA00354	+	NZ_AMFF02000079.1	28325	28357	sRNA00325	-	NZ_AMFF02000162.1	304	328	sRNA00329	-	NZ_AMFF02000245.1	38	206	sRNA00680	-
	NZ_AMFF02000085.1	1538	1678	sRNA00444	-	NZ_AMFF02000014.1	28618	28649	sRNA00359	+	NZ_AMFF02000142.1	1668	1799	sRNA00327	+	NZ_AMFF02000162.1	330	351	sRNA00330	-	NZ_AMFF02000245.1	215	295	sRNA00681	-
	NZ_AMFF02000085.1	3505	3644	sRNA00446	-	NZ_AMFF02000014.1	32544	32603	sRNA00363	+	NZ_AMFF02000142.1	1800	1935	sRNA00328	+	NZ_AMFF02000162.1	5471	5495	sRNA00331	-	NZ_AMFF02000077.1	9123	9330	sRNA00683	+
	NZ_AMFF02000085.1	10737	10895	sRNA00449	-	NZ_AMFF02000014.1	87211	87244	sRNA00369	+	NZ_AMFF02000142.1	10546	10603	sRNA00329	+	NZ_AMFF02000162.1	12642	12709	sRNA00332	-	NZ_AMFF02000077.1	9145	9319	sRNA00687	-
	NZ_AMFF02000085.1	10910	11050	sRNA00450	-	NZ_AMFF02000014.1	10082	10207	sRNA00370	-	NZ_AMFF02000142.1	19451	19603	sRNA00333	+	NZ_AMFF02000083.1	625	817	sRNA00333	+	NZ_AMFF02000156.1	1288	1467	sRNA00692	+
	NZ_AMFF02000086.1	321	483	sRNA00451	+	NZ_AMFF02000014.1	28619	28650	sRNA00376	-	NZ_AMFF02000142.1	19830	19969	sRNA00334	+	NZ_AMFF02000083.1	698	801	sRNA00334	-	NZ_AMFF02000156.1	1288	1472	sRNA00693	-
	NZ_AMFF02000086.1	512	643	sRNA00452	+	NZ_AMFF02000014.1	28658	28743	sRNA00377	-	NZ_AMFF02000142.1	1667	1798	sRNA00335	-	NZ_AMFF02000118.1	36296	36319	sRNA00340	+	NZ_AMFF02000131.1	1478	1499	sRNA00703	-
	NZ_AMFF02000081.1	10880	10902	sRNA00454	+	NZ_AMFF02000014.1	94857	94974	sRNA00385	-	NZ_AMFF02000142.1	1801	1947	sRNA00336	-	NZ_AMFF02000118.1	40206	40251	sRNA00341	+	NZ_AMFF02000066.1	2	198	sRNA00704	+
	NZ_AMFF02000081.1	26768	26791	sRNA00459	+	NZ_AMFF02000146.1	1658	1864	sRNA00387	+	NZ_AMFF02000142.1	10540	10603	sRNA00338	-	NZ_AMFF02000118.1	16156	16331	sRNA00343	-	NZ_AMFF02000066.1	251	339	sRNA00705	+
	NZ_AMFF02000081.1	28259	28411	sRNA00460	+	NZ_AMFF02000146.1	1425	1629	sRNA00388	-	NZ_AMFF02000142.1	19321	19370	sRNA00341	-	NZ_AMFF02000118.1	16350	16434	sRNA00344	-	NZ_AMFF02000066.1	1529	1572	sRNA00707	+
	NZ_AMFF02000081.1	41112	41220	sRNA00461	+	NZ_AMFF02000048.1	2567	2599	sRNA00390	+	NZ_AMFF02000142.1	19441	19623	sRNA00342	-	NZ_AMFF02000118.1	40239	40298	sRNA00348	-	NZ_AMFF02000066.1	276	339	sRNA00710	-
	NZ_AMFF02000081.1	41329	41391	sRNA00462	+	NZ_AMFF02000242.1	32	234	sRNA00391	+	NZ_AMFF02000142.1	19786	19976	sRNA00343	-	NZ_AMFF02000199.1	2072	2264	sRNA00349	+	NZ_AMFF02000007.1	2	176	sRNA00714	+
	NZ_AMFF02000081.1	41105	41209	sRNA00472	-	NZ_AMFF02000242.1	235	320	sRNA00392	+	NZ_AMFF02000055.1	31859	31892	sRNA00351	+	NZ_AMFF02000199.1	2072	2264	sRNA00350	-	NZ_AMFF02000007.1	2527	2641	sRNA00717	+
	NZ_AMFF02000081.1	41237	41340	sRNA00473	-	NZ_AMFF02000242.1	33	234	sRNA00393	-	NZ_AMFF02000055.1	25359	25545	sRNA00357	-	NZ_AMFF02000079.1	2449	2557	sRNA00353	+	NZ_AMFF02000007.1	2	174	sRNA00718	-
	NZ_AMFF02000235.1	19	179	sRNA00474	+	NZ_AMFF02000242.1	235	320	sRNA00394	-	NZ_AMFF02000055.1	25569	25597	sRNA00358	-	NZ_AMFF02000079.1	18903	19096	sRNA00354	+	NZ_AMFF02000145.1	945	1142	sRNA00723	+
	NZ_AMFF02000235.1	411	527	sRNA00475	+	NZ_AMFF02000097.1	348	387	sRNA00396	+	NZ_AMFF02000055.1	31859	31919	sRNA00359	-	NZ_AMFF02000079.1	22381	22421	sRNA00355	+	NZ_AMFF02000145.1	945	1148	sRNA00724	-
	NZ_AMFF02000183.1	95	260	sRNA00483	-	NZ_AMFF02000097.1	3361	3478	sRNA00397	+	NZ_AMFF02000254.1	505	645	sRNA00361	+	NZ_AMFF02000079.1	22446	22649	sRNA00356	+	NZ_AMFF02000016.1	460	553	sRNA00725	+
	NZ_AMFF02000183.1	1976	2033	sRNA00484	-	NZ_AMFF02000097.1	3491	3573	sRNA00398	+	NZ_AMFF02000254.1	546	649	sRNA00362	-	NZ_AMFF02000079.1	32598	32803	sRNA00358	+	NZ_AMFF02000016.1	3492	3698	sRNA00726	+
	NZ_AMFF02000167.1	1681	1730	sRNA00486	+	NZ_AMFF02000097.1	3387	3482	sRNA00399	-	NZ_AMFF02000260.1	106	266	sRNA00363	+	NZ_AMFF02000079.1	2437	2576	sRNA00362	-	NZ_AMFF02000016.1	3700	3721	sRNA00727	+
	NZ_AMFF02000168.1	896	979	sRNA00488	+	NZ_AMFF02000097.1	3487	3526	sRNA00400	-	NZ_AMFF02000240.1	252	401	sRNA00364	+	NZ_AMFF02000079.1	18902	19096	sRNA00363	-	NZ_AMFF02000016.1	3726	3796	sRNA00728	+
	NZ_AMFF02000168.1	915	982	sRNA00489	-	NZ_AMFF02000097.1	3527	3596	sRNA00401	-	NZ_AMFF02000071.1	11281	11316	sRNA00372	+	NZ_AMFF02000079.1	22446	22651	sRNA00364	-	NZ_AMFF02000016.1	4492	4672	sRNA00729	+
	NZ_AMFF02000011.1	68	248	sRNA00490	-	NZ_AMFF02000098.1	4038	4065	sRNA00402	+	NZ_AMFF02000071.1	19711	19825	sRNA00373	+	NZ_AMFF02000079.1	32598	32803	sRNA00367	-	NZ_AMFF02000016.1	25891	25960	sRNA00736	+
	NZ_AMFF02000011.1	1941	2091	sRNA00491	-	NZ_AMFF02000098.1	13673	13695	sRNA00404	+	NZ_AMFF02000071.1	20051	20216	sRNA00374	+	NZ_AMFF02000142.1	1661	1799	sRNA00369	+	NZ_AMFF02000016.1	467	665	sRNA00746	-
	NZ_AMFF02000094.1	38	230	sRNA00493	+	NZ_AMFF02000098.1	10425	10517	sRNA00407	-	NZ_AMFF02000071.1	68118	68163	sRNA00384	+	NZ_AMFF02000142.1	1804	1947	sRNA00370	+	NZ_AMFF02000016.1	3493	3553	sRNA00747	-
	NZ_AMFF02000094.1	1095	1226	sRNA00494	+	NZ_AMFF02000277.1	944	1089	sRNA00413	-	NZ_AMFF02000071.1	19711	19809	sRNA00386	-	NZ_AMFF02000142.1	19444	19632	sRNA00372	+	NZ_AMFF02000016.1	3556	3721	sRNA00748	-
	NZ_AMFF02000094.1	1375	1505	sRNA00495	+	NZ_AMFF02000247.1	879	900	sRNA00414	+	NZ_AMFF02000071.1	19811	19844	sRNA00387	-	NZ_AMFF02000142.1	19830	19968	sRNA00373	+	NZ_AMFF02000016.1	3726	3859	sRNA00749	-
	NZ_AMFF02000094.1	13378	13451	sRNA00497	+	NZ_AMFF02000268.1	1746	1889	sRNA00415	-	NZ_AMFF02000071.1	20051	20216	sRNA00388	-	NZ_AMFF02000142.1	1661	1798	sRNA00374	-	NZ_AMFF02000016.1	4516	4698	sRNA00750	-
	NZ_AMFF02000094.1	29256	29288	sRNA00502	+	NZ_AMFF02000068.1	14381	14443	sRNA00416	+	NZ_AMFF02000071.1	68138	68160	sRNA00395	-	NZ_AMFF02000142.1	1805	1951	sRNA00375	-	NZ_AMFF02000016.1	25889	25967	sRNA00755	-
	NZ_AMFF02000094.1	373	418	sRNA00503	-	NZ_AMFF02000068.1	14451	14500	sRNA00417	+	NZ_AMFF02000014.1	44	145	sRNA00397	+	NZ_AMFF02000142.1	10544	10602	sRNA00376	-	NZ_AMFF02000010.1	10376	10434	sRNA00785	+
	NZ_AMFF02000094.1	574	724	sRNA00504	-	NZ_AMFF02000087.1	40478	40521	sRNA00421	+	NZ_AMFF02000014.1	10081	10173	sRNA00398	+	NZ_AMFF02000142.1	19451	19623	sRNA00377	-	NZ_AMFF02000010.1	10378	10434	sRNA00788	-
	NZ_AMFF02000094.1	1125	1219	sRNA00505	-	NZ_AMFF02000087.1	51439	51566	sRNA00427	+	NZ_AMFF02000014.1	10175	10207	sRNA00399	+	NZ_AMFF02000142.1	19801	19975	sRNA00378	-	NZ_AMFF02000095.1	361	495	sRNA00790	+
	NZ_AMFF02000094.1	3955	3996	sRNA00506	-	NZ_AMFF02000087.1	58018	58121	sRNA00432	+	NZ_AMFF02000014.1	28618	28643	sRNA00404	+	NZ_AMFF02000055.1	4439	4460	sRNA00388	-	NZ_AMFF02000095.1	598	768	sRNA00791	+
	NZ_AMFF02000094.1	22887	22914	sRNA00512	-	NZ_AMFF02000087.1	58122	58212	sRNA00433	+	NZ_AMFF02000014.1	28653	28713	sRNA00405	+	NZ_AMFF02000055.1	6046	6198	sRNA00390	-	NZ_AMFF02000095.1	779	801	sRNA00792	+
	NZ_AMFF02000094.1	29261	29287	sRNA00514	-	NZ_AMFF02000087.1	51429	51498	sRNA00438	-	NZ_AMFF02000014.1	32586	32629	sRNA00408	+	NZ_AMFF02000254.1	111	221	sRNA00396	+	NZ_AMFF02000095.1	360	496	sRNA00793	-
	NZ_AMFF02000162.1	263	341	sRNA00515	+	NZ_AMFF02000087.1	58009	58119	sRNA00441	-	NZ_AMFF02000014.1	85201	85359	sRNA00414	+	NZ_AMFF02000254.1	487	649	sRNA00397	+	NZ_AMFF02000095.1	628	766	sRNA00794	-
	NZ_AMFF02000162.1	7665	7688	sRNA00518	+	NZ_AMFF02000091.1	2911	3101	sRNA00443	+	NZ_AMFF02000014.1	27	135	sRNA00416	-	NZ_AMFF02000254.1	536	646	sRNA00398	-	NZ_AMFF02000128.1	1925	1966	sRNA00799	+
	NZ_AMFF02000162.1	7712	7852	sRNA00519	+	NZ_AMFF02000091.1	9547	9729	sRNA00445	+	NZ_AMFF02000014.1	10077	10207	sRNA00417	-	NZ_AMFF02000260.1	106	268	sRNA00399	+	NZ_AMFF02000082.1	37	234	sRNA00800	+
	NZ_AMFF02000162.1	12524	12639	sRNA00521	+	NZ_AMFF02000091.1	3001	3099	sRNA00447	-	NZ_AMFF02000014.1	28653	28713	sRNA00422	-	NZ_AMFF02000240.1	246	419	sRNA00400	-	NZ_AMFF02000082.1	235	334	sRNA00801	+
	NZ_AMFF02000162.1	329	351	sRNA00522	-	NZ_AMFF02000091.1	9556	9710	sRNA00448	-	NZ_AMFF02000014.1	32585	32629	sRNA00424	-	NZ_AMFF02000071.1	11281	11319	sRNA00403	+	NZ_AMFF02000082.1	460	656	sRNA00802	+
	NZ_AMFF02000162.1	12471	12639	sRNA00523	-	NZ_AMFF02000077.1	9120	9322	sRNA00451	+	NZ_AMFF02000014.1	85201	85292	sRNA00429	-	NZ_AMFF02000071.1	19709	19806	sRNA00404	+	NZ_AMFF02000082.1	2492	2514	sRNA00803	+
	NZ_AMFF02000259.1	283	329	sRNA00524	+	NZ_AMFF02000077.1	14477	14503	sRNA00454	-	NZ_AMFF02000018.1	5258	5349	sRNA00431	+	NZ_AMFF02000071.1	19810	19845	sRNA00405	+	NZ_AMFF02000082.1	16052	16096	sRNA00805	+
	NZ_AMFF02000259.1	747	886	sRNA00526	-	NZ_AMFF02000077.1	14504	14645	sRNA00455	-	NZ_AMFF02000018.1	5351	5389	sRNA00432	+	NZ_AMFF02000071.1	11280	11317	sRNA00413	-	NZ_AMFF02000082.1	18612	18758	sRNA00806	+
	NZ_AMFF02000083.1	2028	2100	sRNA00527	+	NZ_AMFF02000046.1	10256	10277	sRNA00459	+	NZ_AMFF02000018.1	5306	5389	sRNA00435	-	NZ_AMFF02000071.1	19726	19828	sRNA00414	-	NZ_AMFF02000082.1	37	234	sRNA00809	-
	NZ_AMFF02000083.1	2028	2110	sRNA00528	-	NZ_AMFF02000046.1	10278	10305	sRNA00460	+	NZ_AMFF02000097.1	422	624	sRNA00454	+	NZ_AMFF02000071.1	68129	68163	sRNA00421	-	NZ_AMFF02000082.1	235	319	sRNA00810	-
	NZ_AMFF02000118.1	26868	27019	sRNA00535	+	NZ_AMFF02000046.1	10306	10406	sRNA00461	+	NZ_AMFF02000097.1	3459	3568	sRNA00455	+	NZ_AMFF02000014.1	10075	10176	sRNA00424	+	NZ_AMFF02000082.1	460	657	sRNA00811	-
	NZ_AMFF02000118.1	834	862	sRNA00539	-	NZ_AMFF02000046.1	10256	10376	sRNA00462	-	NZ_AMFF02000097.1	7109	7279	sRNA00456	+	NZ_AMFF02000014.1	10178	10211	sRNA00425	+	NZ_AMFF02000082.1	16123	16156	sRNA00813	-
	NZ_AMFF02000118.1	26871	27022	sRNA00547	-	NZ_AMFF02000046.1	10377	10438	sRNA00463	-	NZ_AMFF02000097.1	427	615	sRNA00457	-	NZ_AMFF02000014.1	28620	28643	sRNA00428	+	NZ_AMFF02000082.1	18612	18758	sRNA00814	-
	NZ_AMFF02000047.1	98	242	sRNA00551	+	NZ_AMFF02000046.1	15204	15406	sRNA00464	-	NZ_AMFF02000097.1	3523	3547	sRNA00458	-	NZ_AMFF02000014.1	28665	28742	sRNA00429	+	NZ_AMFF02000148.1	4236	4296	sRNA00823	+
	NZ_AMFF02000047.1	3403	3557	sRNA00552	+	NZ_AMFF02000018.1	5143	5302	sRNA00467	+	NZ_AMFF02000097.1	3548	3580	sRNA00459	-	NZ_AMFF02000014.1	32584	32609	sRNA00432	+	NZ_AMFF02000147.1	38	207	sRNA00825	+
	NZ_AMFF02000047.1	3415	3559	sRNA00553	-	NZ_AMFF02000018.1	5304	5368	sRNA00468	+	NZ_AMFF02000097.1	7105	7274	sRNA00460	-	NZ_AMFF02000014.1	85200	85290	sRNA00438	+	NZ_AMFF02000147.1	210	269	sRNA00826	+
	NZ_AMFF02000165.1	963	1001	sRNA00554	-	NZ_AMFF02000018.1	5210	5302	sRNA00469	-	NZ_AMFF02000098.1	3907	4017	sRNA00461	+	NZ_AMFF02000014.1	50	134	sRNA00439	-	NZ_AMFF02000147.1	38	206	sRNA00827	-
	NZ_AMFF02000165.1	1335	1433	sRNA00555	-	NZ_AMFF02000018.1	5305	5381	sRNA00470	-	NZ_AMFF02000098.1	19564	19711	sRNA00462	+	NZ_AMFF02000014.1	10082	10195	sRNA00441	-	NZ_AMFF02000147.1	209	249	sRNA00828	-
	NZ_AMFF02000079.1	12256	12280	sRNA00556	+	NZ_AMFF02000066.1	287	350	sRNA00472	+	NZ_AMFF02000098.1	19716	19738	sRNA00463	+	NZ_AMFF02000014.1	28663	28716	sRNA00444	-	NZ_AMFF02000093.1	2251	2284	sRNA00829	+
	NZ_AMFF02000079.1	17935	18008	sRNA00557	+	NZ_AMFF02000066.1	313	349	sRNA00476	-	NZ_AMFF02000098.1	33791	33920	sRNA00469	+	NZ_AMFF02000014.1	28722	28746	sRNA00445	-	NZ_AMFF02000093.1	2285	2354	sRNA00830	+
	NZ_AMFF02000079.1	18909	19102	sRNA00558	+	NZ_AMFF02000066.1	378	425	sRNA00477	-	NZ_AMFF02000098.1	33924	33954	sRNA00470	+	NZ_AMFF02000014.1	32543	32584	sRNA00447	-	NZ_AMFF02000093.1	2251	2282	sRNA00833	-
	NZ_AMFF02000079.1	22575	22667	sRNA00559	+	NZ_AMFF02000066.1	1495	1569	sRNA00478	-	NZ_AMFF02000098.1	3907	4015	sRNA00471	-	NZ_AMFF02000014.1	32586	32631	sRNA00448	-	NZ_AMFF02000093.1	2285	2356	sRNA00834	-
	NZ_AMFF02000079.1	26960	27111	sRNA00561	+	NZ_AMFF02000007.1	2	176	sRNA00481	+	NZ_AMFF02000098.1	6534	6593	sRNA00472	-	NZ_AMFF02000014.1	85201	85285	sRNA00452	-	NZ_AMFF02000161.1	280	306	sRNA00836	+
	NZ_AMFF02000079.1	2433	2461	sRNA00566	-	NZ_AMFF02000007.1	3	172	sRNA00483	-	NZ_AMFF02000098.1	18674	18756	sRNA00473	-	NZ_AMFF02000223.1	2	143	sRNA00453	+	NZ_AMFF02000032.1	1193	1319	sRNA00839	+
	NZ_AMFF02000079.1	2474	2576	sRNA00567	-	NZ_AMFF02000089.1	17	180	sRNA00486	+	NZ_AMFF02000098.1	19564	19712	sRNA00474	-	NZ_AMFF02000223.1	2	143	sRNA00454	-	NZ_AMFF02000008.1	11132	11334	sRNA00843	+
	NZ_AMFF02000079.1	7475	7584	sRNA00568	-	NZ_AMFF02000089.1	1033	1056	sRNA00488	+	NZ_AMFF02000098.1	33789	33920	sRNA00478	-	NZ_AMFF02000192.1	1620	1663	sRNA00455	+	NZ_AMFF02000001.1	54	221	sRNA00846	+
	NZ_AMFF02000079.1	17924	18003	sRNA00570	-	NZ_AMFF02000089.1	1595	1666	sRNA00491	+	NZ_AMFF02000098.1	33924	33955	sRNA00479	-	NZ_AMFF02000097.1	3387	3572	sRNA00468	+	NZ_AMFF02000001.1	33	221	sRNA00847	-
	NZ_AMFF02000079.1	18904	19102	sRNA00571	-	NZ_AMFF02000089.1	18	181	sRNA00492	-	NZ_AMFF02000277.1	431	470	sRNA00481	+	NZ_AMFF02000097.1	3403	3580	sRNA00469	-	NZ_AMFF02000005.1	629	731	sRNA00848	+
	NZ_AMFF02000079.1	26037	26062	sRNA00574	-	NZ_AMFF02000089.1	1624	1670	sRNA00496	-	NZ_AMFF02000277.1	423	470	sRNA00483	-	NZ_AMFF02000097.1	7109	7195	sRNA00470	-	NZ_AMFF02000005.1	732	761	sRNA00849	+
	NZ_AMFF02000079.1	26960	27111	sRNA00575	-	NZ_AMFF02000239.1	231	396	sRNA00497	+	NZ_AMFF02000247.1	624	822	sRNA00484	+	NZ_AMFF02000098.1	3964	4018	sRNA00471	+	NZ_AMFF02000005.1	586	674	sRNA00850	-
	NZ_AMFF02000079.1	27124	27199	sRNA00576	-	NZ_AMFF02000239.1	232	397	sRNA00498	-	NZ_AMFF02000247.1	624	824	sRNA00485	-	NZ_AMFF02000098.1	19564	19712	sRNA00472	+	NZ_AMFF02000005.1	680	765	sRNA00851	-
	NZ_AMFF02000079.1	32598	32792	sRNA00578	-	NZ_AMFF02000145.1	1193	1225	sRNA00499	+	NZ_AMFF02000083.1	650	818	sRNA00487	+	NZ_AMFF02000098.1	19717	19738	sRNA00473	+	NZ_AMFF02000013.1	2538	2693	sRNA00853	+
	NZ_AMFF02000142.1	1498	1644	sRNA00581	+	NZ_AMFF02000057.1	2431	2457	sRNA00500	+	NZ_AMFF02000083.1	648	796	sRNA00488	-	NZ_AMFF02000098.1	33858	33930	sRNA00479	+	NZ_AMFF02000013.1	15293	15441	sRNA00858	+
	NZ_AMFF02000142.1	1662	1799	sRNA00582	+	NZ_AMFF02000057.1	2435	2474	sRNA00501	-	NZ_AMFF02000087.1	1468	1494	sRNA00489	+	NZ_AMFF02000098.1	13670	13702	sRNA00480	-	NZ_AMFF02000013.1	2538	2690	sRNA00863	-
	NZ_AMFF02000142.1	1800	1943	sRNA00583	+	NZ_AMFF02000178.1	1641	1719	sRNA00505	-	NZ_AMFF02000087.1	51455	51539	sRNA00493	+	NZ_AMFF02000098.1	19564	19712	sRNA00483	-	NZ_AMFF02000034.1	3633	3739	sRNA00871	+
	NZ_AMFF02000142.1	15628	15656	sRNA00585	+	NZ_AMFF02000064.1	135	329	sRNA00506	+	NZ_AMFF02000087.1	57057	57136	sRNA00496	+	NZ_AMFF02000098.1	19717	19738	sRNA00484	-	NZ_AMFF02000034.1	4434	4461	sRNA00872	+
	NZ_AMFF02000142.1	19442	19613	sRNA00586	+	NZ_AMFF02000064.1	22730	22886	sRNA00510	+	NZ_AMFF02000087.1	58054	58176	sRNA00497	+	NZ_AMFF02000098.1	33789	33883	sRNA00489	-	NZ_AMFF02000034.1	3633	3803	sRNA00873	-
	NZ_AMFF02000142.1	1801	1947	sRNA00590	-	NZ_AMFF02000064.1	88	269	sRNA00512	-	NZ_AMFF02000087.1	51414	51471	sRNA00500	-	NZ_AMFF02000098.1	33916	33955	sRNA00490	-	NZ_AMFF02000034.1	4449	4475	sRNA00874	-
	NZ_AMFF02000142.1	19453	19603	sRNA00594	-	NZ_AMFF02000001.1	61	212	sRNA00518	+	NZ_AMFF02000087.1	51482	51568	sRNA00501	-	NZ_AMFF02000201.1	616	706	sRNA00491	-	NZ_AMFF02000242.1	37	234	sRNA00875	+
	NZ_AMFF02000142.1	19771	19969	sRNA00595	-	NZ_AMFF02000001.1	51	218	sRNA00519	-	NZ_AMFF02000087.1	57098	57146	sRNA00504	-	NZ_AMFF02000277.1	449	470	sRNA00494	-	NZ_AMFF02000242.1	249	314	sRNA00876	+
	NZ_AMFF02000055.1	18708	18797	sRNA00601	+	NZ_AMFF02000198.1	340	520	sRNA00523	+	NZ_AMFF02000087.1	58124	58240	sRNA00505	-	NZ_AMFF02000247.1	624	823	sRNA00495	+	NZ_AMFF02000242.1	40	234	sRNA00877	-
	NZ_AMFF02000055.1	25288	25314	sRNA00603	+	NZ_AMFF02000198.1	242	422	sRNA00524	-	NZ_AMFF02000091.1	1406	1472	sRNA00506	+	NZ_AMFF02000068.1	765	799	sRNA00497	+	NZ_AMFF02000242.1	248	316	sRNA00878	-
	NZ_AMFF02000055.1	31883	31919	sRNA00607	+	NZ_AMFF02000169.1	400	439	sRNA00525	+	NZ_AMFF02000091.1	1424	1473	sRNA00510	-	NZ_AMFF02000068.1	22	187	sRNA00500	-	NZ_AMFF02000100.1	430	550	sRNA00880	+
	NZ_AMFF02000055.1	37139	37229	sRNA00608	+	NZ_AMFF02000010.1	10379	10437	sRNA00531	+	NZ_AMFF02000091.1	9547	9732	sRNA00512	-	NZ_AMFF02000087.1	51395	51471	sRNA00512	+	NZ_AMFF02000100.1	430	551	sRNA00881	-
	NZ_AMFF02000055.1	8040	8061	sRNA00613	-	NZ_AMFF02000010.1	10439	10464	sRNA00532	+	NZ_AMFF02000089.1	17	180	sRNA00513	+	NZ_AMFF02000087.1	57954	58119	sRNA00516	+	NZ_AMFF02000003.1	2017	2197	sRNA00885	+
	NZ_AMFF02000055.1	37137	37257	sRNA00617	-	NZ_AMFF02000010.1	10569	10778	sRNA00533	+	NZ_AMFF02000089.1	1581	1651	sRNA00517	+	NZ_AMFF02000087.1	58123	58215	sRNA00517	+	NZ_AMFF02000257.1	659	731	sRNA00886	-
	NZ_AMFF02000254.1	495	647	sRNA00619	+	NZ_AMFF02000010.1	10378	10429	sRNA00538	-	NZ_AMFF02000089.1	17	180	sRNA00518	-	NZ_AMFF02000087.1	42044	42066	sRNA00521	-	NZ_AMFF02000027.1	22249	22295	sRNA00892	+
	NZ_AMFF02000254.1	548	635	sRNA00620	-	NZ_AMFF02000010.1	10569	10778	sRNA00539	-	NZ_AMFF02000089.1	1383	1579	sRNA00522	-	NZ_AMFF02000087.1	51411	51486	sRNA00524	-	NZ_AMFF02000027.1	22359	22465	sRNA00893	+
	NZ_AMFF02000260.1	124	250	sRNA00621	+	NZ_AMFF02000095.1	361	401	sRNA00541	+	NZ_AMFF02000089.1	1595	1666	sRNA00523	-	NZ_AMFF02000087.1	57070	57161	sRNA00526	-	NZ_AMFF02000027.1	24797	24841	sRNA00896	+
	NZ_AMFF02000260.1	122	208	sRNA00622	-	NZ_AMFF02000095.1	414	494	sRNA00542	+	NZ_AMFF02000245.1	38	205	sRNA00524	-	NZ_AMFF02000087.1	58126	58214	sRNA00527	-	NZ_AMFF02000027.1	22249	22295	sRNA00904	-
	NZ_AMFF02000240.1	198	402	sRNA00623	+	NZ_AMFF02000095.1	633	766	sRNA00543	+	NZ_AMFF02000245.1	206	290	sRNA00525	-	NZ_AMFF02000091.1	1389	1446	sRNA00528	+	NZ_AMFF02000027.1	24797	24841	sRNA00906	-
	NZ_AMFF02000240.1	212	362	sRNA00624	-	NZ_AMFF02000095.1	779	884	sRNA00544	+	NZ_AMFF02000077.1	9115	9324	sRNA00526	+	NZ_AMFF02000091.1	1404	1452	sRNA00530	-	NZ_AMFF02000009.1	11472	11550	sRNA00912	+
	NZ_AMFF02000122.1	163	191	sRNA00625	+	NZ_AMFF02000095.1	362	494	sRNA00545	-	NZ_AMFF02000263.1	6	110	sRNA00531	+	NZ_AMFF02000091.1	9543	9733	sRNA00533	-	NZ_AMFF02000009.1	14640	14702	sRNA00916	+
	NZ_AMFF02000071.1	19710	19892	sRNA00635	+	NZ_AMFF02000095.1	627	766	sRNA00546	-	NZ_AMFF02000263.1	5	109	sRNA00532	-	NZ_AMFF02000245.1	40	205	sRNA00536	-	NZ_AMFF02000009.1	40160	40240	sRNA00917	+
	NZ_AMFF02000071.1	28244	28382	sRNA00637	+	NZ_AMFF02000095.1	779	901	sRNA00547	-	NZ_AMFF02000046.1	6153	6178	sRNA00533	+	NZ_AMFF02000245.1	206	301	sRNA00537	-	NZ_AMFF02000009.1	40375	40559	sRNA00918	+
	NZ_AMFF02000071.1	28428	28513	sRNA00638	+	NZ_AMFF02000038.1	9860	9900	sRNA00551	+	NZ_AMFF02000046.1	10250	10406	sRNA00539	-	NZ_AMFF02000077.1	4706	4752	sRNA00539	+	NZ_AMFF02000009.1	50899	51086	sRNA00923	+
	NZ_AMFF02000071.1	55048	55107	sRNA00642	+	NZ_AMFF02000038.1	9858	9900	sRNA00553	-	NZ_AMFF02000156.1	532	610	sRNA00541	+	NZ_AMFF02000077.1	9119	9324	sRNA00540	+	NZ_AMFF02000009.1	51090	51135	sRNA00924	+
	NZ_AMFF02000071.1	55130	55189	sRNA00643	+	NZ_AMFF02000128.1	996	1024	sRNA00554	+	NZ_AMFF02000066.1	229	349	sRNA00542	+	NZ_AMFF02000077.1	9330	9359	sRNA00541	+	NZ_AMFF02000009.1	51143	51164	sRNA00925	+
	NZ_AMFF02000071.1	57580	57611	sRNA00644	+	NZ_AMFF02000128.1	1901	1946	sRNA00556	+	NZ_AMFF02000066.1	229	349	sRNA00544	-	NZ_AMFF02000263.1	2	110	sRNA00544	+	NZ_AMFF02000009.1	11465	11547	sRNA00929	-
	NZ_AMFF02000071.1	65084	65284	sRNA00647	+	NZ_AMFF02000128.1	1860	1919	sRNA00557	-	NZ_AMFF02000066.1	379	430	sRNA00545	-	NZ_AMFF02000263.1	8	108	sRNA00545	-	NZ_AMFF02000009.1	14643	14702	sRNA00932	-
	NZ_AMFF02000071.1	68129	68221	sRNA00649	+	NZ_AMFF02000128.1	1921	1942	sRNA00558	-	NZ_AMFF02000066.1	8302	8355	sRNA00547	-	NZ_AMFF02000046.1	15067	15244	sRNA00547	+	NZ_AMFF02000009.1	38740	38762	sRNA00937	-
	NZ_AMFF02000071.1	72608	72767	sRNA00653	+	NZ_AMFF02000128.1	1943	1975	sRNA00559	-	NZ_AMFF02000007.1	3	173	sRNA00548	+	NZ_AMFF02000046.1	21264	21289	sRNA00548	+	NZ_AMFF02000009.1	40211	40232	sRNA00938	-
	NZ_AMFF02000071.1	55125	55212	sRNA00666	-	NZ_AMFF02000082.1	16026	16107	sRNA00560	+	NZ_AMFF02000007.1	2501	2639	sRNA00549	+	NZ_AMFF02000156.1	532	653	sRNA00550	-	NZ_AMFF02000009.1	40424	40559	sRNA00939	-
	NZ_AMFF02000071.1	72623	72794	sRNA00671	-	NZ_AMFF02000082.1	18615	18749	sRNA00561	+	NZ_AMFF02000007.1	3	174	sRNA00550	-	NZ_AMFF02000018.1	5360	5388	sRNA00551	+	NZ_AMFF02000009.1	50899	51063	sRNA00945	-
	NZ_AMFF02000014.1	13	153	sRNA00673	+	NZ_AMFF02000082.1	40	244	sRNA00563	-	NZ_AMFF02000145.1	945	1141	sRNA00551	+	NZ_AMFF02000018.1	5360	5389	sRNA00552	-	NZ_AMFF02000009.1	51090	51133	sRNA00946	-
	NZ_AMFF02000014.1	52705	52909	sRNA00686	+	NZ_AMFF02000082.1	246	337	sRNA00564	-	NZ_AMFF02000145.1	945	1145	sRNA00552	-	NZ_AMFF02000066.1	229	349	sRNA00554	+	NZ_AMFF02000102.1	8121	8201	sRNA00948	+
	NZ_AMFF02000014.1	81731	81790	sRNA00690	+	NZ_AMFF02000082.1	16112	16149	sRNA00567	-	NZ_AMFF02000189.1	30	231	sRNA00553	+	NZ_AMFF02000066.1	379	430	sRNA00555	+	NZ_AMFF02000102.1	10034	10183	sRNA00950	+
	NZ_AMFF02000014.1	85202	85352	sRNA00691	+	NZ_AMFF02000082.1	18612	18758	sRNA00568	-	NZ_AMFF02000189.1	626	715	sRNA00554	+	NZ_AMFF02000066.1	232	349	sRNA00559	-	NZ_AMFF02000102.1	12854	13017	sRNA00951	+
	NZ_AMFF02000014.1	94859	94935	sRNA00695	+	NZ_AMFF02000060.1	3935	3988	sRNA00577	-	NZ_AMFF02000189.1	716	757	sRNA00555	+	NZ_AMFF02000066.1	379	430	sRNA00560	-	NZ_AMFF02000102.1	280	303	sRNA00953	-
	NZ_AMFF02000014.1	18	154	sRNA00696	-	NZ_AMFF02000227.1	1635	1694	sRNA00580	+	NZ_AMFF02000189.1	762	784	sRNA00556	+	NZ_AMFF02000007.1	2	174	sRNA00562	+	NZ_AMFF02000102.1	12854	13008	sRNA00955	-
	NZ_AMFF02000014.1	52731	52909	sRNA00708	-	NZ_AMFF02000016.1	3739	3860	sRNA00588	+	NZ_AMFF02000189.1	30	231	sRNA00557	-	NZ_AMFF02000007.1	2503	2642	sRNA00563	+	NZ_AMFF02000120.1	1735	1791	sRNA00959	-
	NZ_AMFF02000014.1	81722	81778	sRNA00713	-	NZ_AMFF02000016.1	9726	9750	sRNA00589	+	NZ_AMFF02000189.1	632	758	sRNA00558	-	NZ_AMFF02000007.1	2	174	sRNA00564	-	NZ_AMFF02000146.1	1778	1894	sRNA00960	+
	NZ_AMFF02000014.1	85227	85359	sRNA00714	-	NZ_AMFF02000016.1	25937	25958	sRNA00593	+	NZ_AMFF02000016.1	2958	3083	sRNA00559	+	NZ_AMFF02000007.1	2022	2045	sRNA00565	-	NZ_AMFF02000146.1	1776	1895	sRNA00961	-
	NZ_AMFF02000014.1	94890	95013	sRNA00717	-	NZ_AMFF02000016.1	46729	46803	sRNA00595	+	NZ_AMFF02000016.1	3827	3883	sRNA00560	+	NZ_AMFF02000089.1	18	181	sRNA00566	+	NZ_AMFF02000080.1	24017	24057	sRNA00970	+
	NZ_AMFF02000225.1	100	251	sRNA00718	+	NZ_AMFF02000016.1	50324	50376	sRNA00599	+	NZ_AMFF02000016.1	14228	14391	sRNA00563	+	NZ_AMFF02000089.1	1607	1660	sRNA00569	+	NZ_AMFF02000080.1	11802	11984	sRNA00991	-
	NZ_AMFF02000225.1	1347	1486	sRNA00719	+	NZ_AMFF02000016.1	3554	3738	sRNA00602	-	NZ_AMFF02000016.1	21239	21356	sRNA00565	+	NZ_AMFF02000089.1	19	182	sRNA00570	-	NZ_AMFF02000080.1	24016	24057	sRNA00992	-
	NZ_AMFF02000266.1	826	895	sRNA00721	+	NZ_AMFF02000016.1	3739	3861	sRNA00603	-	NZ_AMFF02000016.1	25875	25961	sRNA00568	+	NZ_AMFF02000089.1	1598	1669	sRNA00574	-	NZ_AMFF02000172.1	37	233	sRNA01011	+
	NZ_AMFF02000266.1	778	888	sRNA00722	-	NZ_AMFF02000016.1	25889	25968	sRNA00608	-	NZ_AMFF02000016.1	26036	26183	sRNA00569	+	NZ_AMFF02000145.1	945	1144	sRNA00575	+	NZ_AMFF02000172.1	236	335	sRNA01012	+
	NZ_AMFF02000266.1	950	990	sRNA00723	-	NZ_AMFF02000016.1	50315	50376	sRNA00612	-	NZ_AMFF02000016.1	50320	50376	sRNA00571	+	NZ_AMFF02000145.1	945	1147	sRNA00576	-	NZ_AMFF02000172.1	37	234	sRNA01015	-
	NZ_AMFF02000170.1	63	233	sRNA00724	+	NZ_AMFF02000147.1	39	207	sRNA00613	+	NZ_AMFF02000016.1	521	701	sRNA00572	-	NZ_AMFF02000220.1	1017	1167	sRNA00577	+	NZ_AMFF02000172.1	235	355	sRNA01016	-
	NZ_AMFF02000221.1	1928	2074	sRNA00727	+	NZ_AMFF02000147.1	208	279	sRNA00614	+	NZ_AMFF02000016.1	2963	3091	sRNA00574	-	NZ_AMFF02000220.1	1017	1167	sRNA00578	-	NZ_AMFF02000172.1	364	439	sRNA01017	-
	NZ_AMFF02000221.1	2567	2630	sRNA00730	+	NZ_AMFF02000147.1	38	207	sRNA00615	-	NZ_AMFF02000016.1	3817	3883	sRNA00575	-	NZ_AMFF02000148.1	4232	4320	sRNA00579	+	NZ_AMFF02000130.1	1331	1359	sRNA01020	+
	NZ_AMFF02000221.1	1928	2076	sRNA00735	-	NZ_AMFF02000147.1	208	267	sRNA00616	-	NZ_AMFF02000016.1	10834	10950	sRNA00578	-	NZ_AMFF02000148.1	4221	4296	sRNA00580	-	NZ_AMFF02000130.1	1375	1461	sRNA01021	+
	NZ_AMFF02000221.1	2555	2625	sRNA00738	-	NZ_AMFF02000093.1	2204	2272	sRNA00618	+	NZ_AMFF02000016.1	14344	14445	sRNA00579	-	NZ_AMFF02000178.1	1416	1622	sRNA00581	+	NZ_AMFF02000130.1	1368	1470	sRNA01023	-
	NZ_AMFF02000200.1	558	717	sRNA00741	+	NZ_AMFF02000093.1	2308	2360	sRNA00619	+	NZ_AMFF02000016.1	21239	21306	sRNA00581	-	NZ_AMFF02000178.1	1641	1717	sRNA00582	+	NZ_AMFF02000006.1	4764	4786	sRNA01025	+
	NZ_AMFF02000200.1	625	750	sRNA00742	-	NZ_AMFF02000093.1	2215	2272	sRNA00623	-	NZ_AMFF02000016.1	25889	25967	sRNA00584	-	NZ_AMFF02000178.1	1728	1790	sRNA00583	+	NZ_AMFF02000006.1	20293	20502	sRNA01034	-
	NZ_AMFF02000097.1	3556	3597	sRNA00745	+	NZ_AMFF02000093.1	2305	2359	sRNA00624	-	NZ_AMFF02000016.1	50385	50471	sRNA00586	-	NZ_AMFF02000178.1	1643	1721	sRNA00584	-	NZ_AMFF02000006.1	23781	23811	sRNA01035	-
	NZ_AMFF02000097.1	3608	3634	sRNA00746	+	NZ_AMFF02000161.1	272	318	sRNA00626	+	NZ_AMFF02000178.1	1416	1621	sRNA00587	+	NZ_AMFF02000178.1	1746	1800	sRNA00585	-	NZ_AMFF02000189.1	33	225	sRNA01038	+
	NZ_AMFF02000097.1	7001	7133	sRNA00747	+	NZ_AMFF02000161.1	289	314	sRNA00627	-	NZ_AMFF02000178.1	1639	1686	sRNA00588	+	NZ_AMFF02000064.1	147	340	sRNA00593	-	NZ_AMFF02000189.1	29	222	sRNA01039	-
	NZ_AMFF02000097.1	3601	3642	sRNA00751	-	NZ_AMFF02000008.1	5238	5262	sRNA00634	+	NZ_AMFF02000178.1	1687	1744	sRNA00589	+	NZ_AMFF02000001.1	27	220	sRNA00602	+	NZ_AMFF02000149.1	7068	7200	sRNA01042	+
	NZ_AMFF02000097.1	7011	7145	sRNA00752	-	NZ_AMFF02000008.1	5266	5292	sRNA00635	+	NZ_AMFF02000178.1	1639	1718	sRNA00590	-	NZ_AMFF02000001.1	14	216	sRNA00604	-	NZ_AMFF02000149.1	8005	8033	sRNA01043	+
	NZ_AMFF02000097.1	8696	8888	sRNA00753	-	NZ_AMFF02000005.1	674	766	sRNA00640	+	NZ_AMFF02000178.1	1719	1741	sRNA00591	-	NZ_AMFF02000084.1	73	266	sRNA00605	+	NZ_AMFF02000149.1	7048	7202	sRNA01050	-
	NZ_AMFF02000098.1	13641	13720	sRNA00757	+	NZ_AMFF02000005.1	675	768	sRNA00641	-	NZ_AMFF02000064.1	145	310	sRNA00592	+	NZ_AMFF02000141.1	624	646	sRNA00609	+	NZ_AMFF02000149.1	8054	8082	sRNA01052	-
	NZ_AMFF02000098.1	18343	18366	sRNA00758	+	NZ_AMFF02000013.1	35855	35878	sRNA00645	+	NZ_AMFF02000064.1	22731	22891	sRNA00600	+	NZ_AMFF02000010.1	11428	11591	sRNA00613	+	NZ_AMFF02000030.1	2	207	sRNA01058	+
	NZ_AMFF02000098.1	30181	30366	sRNA00764	+	NZ_AMFF02000266.1	877	899	sRNA00650	+	NZ_AMFF02000001.1	25	218	sRNA00611	+	NZ_AMFF02000010.1	10742	10778	sRNA00616	-	NZ_AMFF02000030.1	2487	2550	sRNA01059	+
	NZ_AMFF02000098.1	33864	33948	sRNA00768	+	NZ_AMFF02000034.1	4436	4469	sRNA00652	+	NZ_AMFF02000001.1	16	217	sRNA00614	-	NZ_AMFF02000095.1	633	766	sRNA00618	+	NZ_AMFF02000030.1	2	205	sRNA01060	-
	NZ_AMFF02000098.1	6547	6600	sRNA00769	-	NZ_AMFF02000034.1	3716	3738	sRNA00654	-	NZ_AMFF02000084.1	75	266	sRNA00617	+	NZ_AMFF02000095.1	630	766	sRNA00619	-	NZ_AMFF02000030.1	2395	2421	sRNA01061	-
	NZ_AMFF02000098.1	13643	13711	sRNA00773	-	NZ_AMFF02000034.1	3739	3948	sRNA00655	-	NZ_AMFF02000084.1	73	281	sRNA00620	-	NZ_AMFF02000082.1	40	234	sRNA00620	+	NZ_AMFF02000030.1	2473	2557	sRNA01062	-
	NZ_AMFF02000098.1	18339	18382	sRNA00775	-	NZ_AMFF02000034.1	4430	4475	sRNA00656	-	NZ_AMFF02000220.1	1015	1165	sRNA00622	+	NZ_AMFF02000082.1	235	319	sRNA00621	+	NZ_AMFF02000113.1	31692	31749	sRNA01078	+
	NZ_AMFF02000098.1	20229	20253	sRNA00777	-	NZ_AMFF02000257.1	752	805	sRNA00661	-	NZ_AMFF02000220.1	1018	1165	sRNA00623	-	NZ_AMFF02000082.1	462	661	sRNA00622	+	NZ_AMFF02000113.1	34024	34103	sRNA01080	+
	NZ_AMFF02000229.1	91	253	sRNA00785	+	NZ_AMFF02000027.1	9323	9422	sRNA00665	+	NZ_AMFF02000278.1	193	364	sRNA00624	+	NZ_AMFF02000082.1	2418	2532	sRNA00623	+	NZ_AMFF02000113.1	31692	31749	sRNA01092	-
	NZ_AMFF02000201.1	612	741	sRNA00786	+	NZ_AMFF02000027.1	9425	9494	sRNA00666	+	NZ_AMFF02000278.1	193	368	sRNA00625	-	NZ_AMFF02000082.1	16115	16166	sRNA00628	+	NZ_AMFF02000113.1	34026	34108	sRNA01094	-
	NZ_AMFF02000201.1	622	751	sRNA00787	-	NZ_AMFF02000027.1	22390	22457	sRNA00667	+	NZ_AMFF02000010.1	10737	10778	sRNA00629	+	NZ_AMFF02000082.1	18612	18756	sRNA00629	+	NZ_AMFF02000117.1	2338	2486	sRNA01096	+
	NZ_AMFF02000247.1	5	145	sRNA00790	+	NZ_AMFF02000027.1	9344	9474	sRNA00670	-	NZ_AMFF02000010.1	3544	3575	sRNA00632	-	NZ_AMFF02000082.1	40	234	sRNA00631	-	NZ_AMFF02000117.1	2495	2549	sRNA01097	+
	NZ_AMFF02000247.1	173	324	sRNA00791	+	NZ_AMFF02000027.1	22104	22295	sRNA00671	-	NZ_AMFF02000010.1	10738	10778	sRNA00634	-	NZ_AMFF02000082.1	235	319	sRNA00632	-	NZ_AMFF02000117.1	2558	2594	sRNA01098	+
	NZ_AMFF02000247.1	10	153	sRNA00792	-	NZ_AMFF02000027.1	22302	22418	sRNA00672	-	NZ_AMFF02000028.1	2939	3007	sRNA00637	-	NZ_AMFF02000082.1	462	662	sRNA00633	-	NZ_AMFF02000117.1	2338	2486	sRNA01108	-
	NZ_AMFF02000247.1	173	320	sRNA00793	-	NZ_AMFF02000027.1	24798	24841	sRNA00673	-	NZ_AMFF02000082.1	37	233	sRNA00638	+	NZ_AMFF02000082.1	18612	18758	sRNA00637	-	NZ_AMFF02000117.1	2497	2549	sRNA01109	-
	NZ_AMFF02000068.1	23	182	sRNA00796	+	NZ_AMFF02000244.1	2298	2319	sRNA00676	+	NZ_AMFF02000082.1	236	319	sRNA00639	+	NZ_AMFF02000060.1	3933	3987	sRNA00641	+	NZ_AMFF02000117.1	2556	2595	sRNA01110	-
	NZ_AMFF02000068.1	12	185	sRNA00801	-	NZ_AMFF02000244.1	2358	2429	sRNA00677	+	NZ_AMFF02000082.1	462	662	sRNA00640	+	NZ_AMFF02000060.1	3937	3996	sRNA00644	-	NZ_AMFF02000129.1	2	170	sRNA01131	+
	NZ_AMFF02000159.1	4031	4088	sRNA00805	-	NZ_AMFF02000244.1	2351	2426	sRNA00678	-	NZ_AMFF02000082.1	2491	2522	sRNA00642	+	NZ_AMFF02000050.1	109	300	sRNA00645	+	NZ_AMFF02000129.1	5975	6039	sRNA01132	+
	NZ_AMFF02000087.1	14509	14559	sRNA00808	+	NZ_AMFF02000009.1	4745	4784	sRNA00679	+	NZ_AMFF02000082.1	16097	16171	sRNA00646	+	NZ_AMFF02000050.1	336	426	sRNA00646	+	NZ_AMFF02000129.1	6650	6675	sRNA01133	+
	NZ_AMFF02000087.1	34011	34042	sRNA00811	+	NZ_AMFF02000009.1	11562	11583	sRNA00681	+	NZ_AMFF02000082.1	18612	18761	sRNA00647	+	NZ_AMFF02000050.1	441	557	sRNA00647	+	NZ_AMFF02000129.1	2	168	sRNA01142	-
	NZ_AMFF02000087.1	41959	42043	sRNA00814	+	NZ_AMFF02000009.1	13389	13487	sRNA00682	+	NZ_AMFF02000082.1	40	234	sRNA00649	-	NZ_AMFF02000050.1	109	300	sRNA00648	-	NZ_AMFF02000129.1	5974	6034	sRNA01143	-
	NZ_AMFF02000087.1	50609	50667	sRNA00818	+	NZ_AMFF02000009.1	14644	14708	sRNA00683	+	NZ_AMFF02000082.1	235	319	sRNA00650	-	NZ_AMFF02000050.1	334	426	sRNA00649	-	NZ_AMFF02000129.1	6650	6675	sRNA01144	-
	NZ_AMFF02000087.1	51647	51825	sRNA00819	+	NZ_AMFF02000009.1	50591	50686	sRNA00686	+	NZ_AMFF02000082.1	461	662	sRNA00651	-	NZ_AMFF02000016.1	460	640	sRNA00650	+	NZ_AMFF02000052.1	15921	15944	sRNA01157	-
	NZ_AMFF02000087.1	57826	57948	sRNA00823	+	NZ_AMFF02000009.1	50690	50747	sRNA00687	+	NZ_AMFF02000082.1	18613	18752	sRNA00655	-	NZ_AMFF02000016.1	2962	3083	sRNA00652	+	NZ_AMFF02000121.1	525	725	sRNA01159	+
	NZ_AMFF02000087.1	57956	58033	sRNA00824	+	NZ_AMFF02000009.1	50899	51075	sRNA00688	+	NZ_AMFF02000060.1	3934	3983	sRNA00660	+	NZ_AMFF02000016.1	3816	3881	sRNA00653	+	NZ_AMFF02000121.1	747	947	sRNA01160	+
	NZ_AMFF02000087.1	58108	58240	sRNA00825	+	NZ_AMFF02000009.1	51079	51135	sRNA00689	+	NZ_AMFF02000060.1	3933	3962	sRNA00664	-	NZ_AMFF02000016.1	4541	4677	sRNA00654	+	NZ_AMFF02000106.1	5786	5842	sRNA01162	+
	NZ_AMFF02000087.1	25244	25325	sRNA00829	-	NZ_AMFF02000009.1	51138	51184	sRNA00690	+	NZ_AMFF02000060.1	3966	3994	sRNA00665	-	NZ_AMFF02000016.1	14205	14408	sRNA00656	+	NZ_AMFF02000106.1	6892	6967	sRNA01163	+
	NZ_AMFF02000087.1	45621	45746	sRNA00837	-	NZ_AMFF02000009.1	5142	5320	sRNA00691	-	NZ_AMFF02000148.1	4237	4309	sRNA00673	+	NZ_AMFF02000016.1	25894	25964	sRNA00659	+	NZ_AMFF02000106.1	10504	10708	sRNA01164	+
	NZ_AMFF02000087.1	47371	47522	sRNA00838	-	NZ_AMFF02000009.1	13339	13492	sRNA00693	-	NZ_AMFF02000148.1	4215	4296	sRNA00675	-	NZ_AMFF02000016.1	26022	26187	sRNA00660	+	NZ_AMFF02000106.1	22587	22651	sRNA01168	+
	NZ_AMFF02000087.1	57822	57948	sRNA00843	-	NZ_AMFF02000009.1	14663	14691	sRNA00694	-	NZ_AMFF02000212.1	114	246	sRNA00676	-	NZ_AMFF02000016.1	50323	50376	sRNA00663	+	NZ_AMFF02000106.1	5647	5781	sRNA01170	-
	NZ_AMFF02000091.1	2912	3048	sRNA00845	+	NZ_AMFF02000009.1	14698	14725	sRNA00695	-	NZ_AMFF02000093.1	1007	1145	sRNA00678	+	NZ_AMFF02000016.1	50387	50499	sRNA00664	+	NZ_AMFF02000106.1	6908	6967	sRNA01172	-
	NZ_AMFF02000091.1	9559	9709	sRNA00846	+	NZ_AMFF02000009.1	45683	45719	sRNA00696	-	NZ_AMFF02000093.1	2286	2355	sRNA00679	+	NZ_AMFF02000016.1	474	665	sRNA00665	-	NZ_AMFF02000106.1	10561	10710	sRNA01173	-
	NZ_AMFF02000091.1	2911	3075	sRNA00848	-	NZ_AMFF02000009.1	50638	50730	sRNA00697	-	NZ_AMFF02000093.1	1007	1145	sRNA00681	-	NZ_AMFF02000016.1	2967	3096	sRNA00666	-	NZ_AMFF02000133.1	2315	2511	sRNA01185	+
	NZ_AMFF02000091.1	3076	3097	sRNA00849	-	NZ_AMFF02000009.1	50899	51088	sRNA00698	-	NZ_AMFF02000093.1	2251	2273	sRNA00682	-	NZ_AMFF02000016.1	3816	3882	sRNA00667	-	NZ_AMFF02000133.1	2315	2501	sRNA01186	-
	NZ_AMFF02000091.1	3253	3402	sRNA00850	-	NZ_AMFF02000009.1	51089	51133	sRNA00699	-	NZ_AMFF02000093.1	2297	2357	sRNA00683	-	NZ_AMFF02000016.1	4568	4683	sRNA00668	-	NZ_AMFF02000050.1	334	440	sRNA01192	+
	NZ_AMFF02000091.1	9559	9706	sRNA00851	-	NZ_AMFF02000102.1	269	314	sRNA00700	+	NZ_AMFF02000264.1	353	505	sRNA00692	+	NZ_AMFF02000016.1	14201	14403	sRNA00671	-	NZ_AMFF02000050.1	442	576	sRNA01193	+
	NZ_AMFF02000171.1	292	474	sRNA00852	+	NZ_AMFF02000102.1	8107	8202	sRNA00701	+	NZ_AMFF02000264.1	353	506	sRNA00693	-	NZ_AMFF02000016.1	21239	21309	sRNA00673	-	NZ_AMFF02000050.1	581	775	sRNA01194	+
	NZ_AMFF02000171.1	101	211	sRNA00853	-	NZ_AMFF02000102.1	12862	13016	sRNA00702	+	NZ_AMFF02000032.1	1161	1307	sRNA00694	+	NZ_AMFF02000016.1	25891	25967	sRNA00675	-	NZ_AMFF02000050.1	1274	1295	sRNA01195	+
	NZ_AMFF02000089.1	39	166	sRNA00854	+	NZ_AMFF02000102.1	23024	23046	sRNA00703	+	NZ_AMFF02000032.1	1161	1309	sRNA00695	-	NZ_AMFF02000016.1	26022	26180	sRNA00676	-	NZ_AMFF02000050.1	3289	3466	sRNA01196	+
	NZ_AMFF02000089.1	1381	1578	sRNA00858	+	NZ_AMFF02000102.1	275	305	sRNA00704	-	NZ_AMFF02000126.1	2	92	sRNA00696	-	NZ_AMFF02000016.1	50386	50526	sRNA00679	-	NZ_AMFF02000050.1	4945	5018	sRNA01197	+
	NZ_AMFF02000089.1	1595	1652	sRNA00859	+	NZ_AMFF02000102.1	8123	8219	sRNA00705	-	NZ_AMFF02000230.1	978	1023	sRNA00706	+	NZ_AMFF02000019.1	4774	4847	sRNA00680	+	NZ_AMFF02000050.1	334	440	sRNA01198	-
	NZ_AMFF02000089.1	39	170	sRNA00860	-	NZ_AMFF02000102.1	12858	13016	sRNA00707	-	NZ_AMFF02000230.1	977	1023	sRNA00707	-	NZ_AMFF02000019.1	17149	17307	sRNA00682	+	NZ_AMFF02000050.1	3306	3467	sRNA01199	-
	NZ_AMFF02000089.1	1381	1581	sRNA00864	-	NZ_AMFF02000102.1	23020	23046	sRNA00711	-	NZ_AMFF02000005.1	674	764	sRNA00708	+	NZ_AMFF02000019.1	19681	19721	sRNA00684	+	NZ_AMFF02000019.1	19677	19724	sRNA01207	+
	NZ_AMFF02000245.1	49	210	sRNA00865	+	NZ_AMFF02000262.1	992	1020	sRNA00712	+	NZ_AMFF02000005.1	629	736	sRNA00709	-	NZ_AMFF02000019.1	4770	4857	sRNA00688	-	NZ_AMFF02000019.1	19677	19725	sRNA01218	-
	NZ_AMFF02000245.1	226	283	sRNA00866	+	NZ_AMFF02000262.1	999	1020	sRNA00713	-	NZ_AMFF02000005.1	738	770	sRNA00710	-	NZ_AMFF02000019.1	17149	17300	sRNA00689	-	NZ_AMFF02000021.1	29293	29329	sRNA01231	+
	NZ_AMFF02000245.1	60	206	sRNA00867	-	NZ_AMFF02000080.1	65810	65850	sRNA00733	+	NZ_AMFF02000013.1	412	613	sRNA00711	+	NZ_AMFF02000093.1	1048	1158	sRNA00695	+	NZ_AMFF02000021.1	35411	35579	sRNA01232	+
	NZ_AMFF02000245.1	208	287	sRNA00868	-	NZ_AMFF02000080.1	24014	24057	sRNA00737	-	NZ_AMFF02000013.1	15334	15453	sRNA00715	+	NZ_AMFF02000093.1	2297	2353	sRNA00696	+	NZ_AMFF02000021.1	42005	42156	sRNA01236	+
	NZ_AMFF02000204.1	17058	17216	sRNA00872	+	NZ_AMFF02000172.1	306	421	sRNA00753	+	NZ_AMFF02000013.1	421	580	sRNA00717	-	NZ_AMFF02000093.1	2302	2357	sRNA00699	-	NZ_AMFF02000021.1	82416	82440	sRNA01251	+
	NZ_AMFF02000204.1	16823	16877	sRNA00875	-	NZ_AMFF02000172.1	32	235	sRNA00754	-	NZ_AMFF02000013.1	35817	35853	sRNA00720	-	NZ_AMFF02000161.1	304	329	sRNA00702	+	NZ_AMFF02000021.1	84974	85029	sRNA01252	+
	NZ_AMFF02000204.1	17069	17216	sRNA00876	-	NZ_AMFF02000172.1	237	441	sRNA00755	-	NZ_AMFF02000266.1	896	921	sRNA00721	+	NZ_AMFF02000161.1	274	336	sRNA00705	-	NZ_AMFF02000021.1	98198	98381	sRNA01254	+
	NZ_AMFF02000250.1	292	440	sRNA00877	+	NZ_AMFF02000130.1	1329	1360	sRNA00757	-	NZ_AMFF02000266.1	922	984	sRNA00722	+	NZ_AMFF02000264.1	324	506	sRNA00712	+	NZ_AMFF02000021.1	136949	137029	sRNA01264	+
	NZ_AMFF02000250.1	491	653	sRNA00878	+	NZ_AMFF02000006.1	20283	20455	sRNA00762	-	NZ_AMFF02000266.1	898	987	sRNA00723	-	NZ_AMFF02000264.1	324	506	sRNA00713	-	NZ_AMFF02000021.1	141777	141810	sRNA01265	+
	NZ_AMFF02000250.1	339	452	sRNA00879	-	NZ_AMFF02000088.1	20624	20796	sRNA00767	+	NZ_AMFF02000034.1	2173	2307	sRNA00724	+	NZ_AMFF02000032.1	1137	1309	sRNA00714	+	NZ_AMFF02000021.1	42005	42157	sRNA01284	-
	NZ_AMFF02000250.1	587	751	sRNA00880	-	NZ_AMFF02000088.1	9671	9694	sRNA00770	-	NZ_AMFF02000034.1	2185	2306	sRNA00726	-	NZ_AMFF02000032.1	1136	1309	sRNA00715	-	NZ_AMFF02000021.1	58688	58729	sRNA01289	-
	NZ_AMFF02000046.1	6388	6591	sRNA00884	+	NZ_AMFF02000088.1	20622	20797	sRNA00773	-	NZ_AMFF02000034.1	4437	4481	sRNA00727	-	NZ_AMFF02000126.1	1	94	sRNA00716	+	NZ_AMFF02000021.1	70736	70764	sRNA01294	-
	NZ_AMFF02000046.1	10266	10301	sRNA00885	+	NZ_AMFF02000022.1	77	207	sRNA00775	-	NZ_AMFF02000242.1	40	233	sRNA00730	+	NZ_AMFF02000126.1	2	94	sRNA00717	-	NZ_AMFF02000021.1	84967	85029	sRNA01301	-
	NZ_AMFF02000046.1	14696	14855	sRNA00886	+	NZ_AMFF02000189.1	29	232	sRNA00777	+	NZ_AMFF02000242.1	251	315	sRNA00731	+	NZ_AMFF02000230.1	978	1021	sRNA00720	+	NZ_AMFF02000021.1	98198	98368	sRNA01305	-
	NZ_AMFF02000046.1	15057	15241	sRNA00887	+	NZ_AMFF02000189.1	29	232	sRNA00778	-	NZ_AMFF02000242.1	40	233	sRNA00732	-	NZ_AMFF02000230.1	926	1011	sRNA00721	-	NZ_AMFF02000021.1	113626	113654	sRNA01309	-
	NZ_AMFF02000046.1	15562	15616	sRNA00888	+	NZ_AMFF02000189.1	758	780	sRNA00779	-	NZ_AMFF02000242.1	252	319	sRNA00733	-	NZ_AMFF02000005.1	637	742	sRNA00722	+	NZ_AMFF02000074.1	16939	17005	sRNA01323	+
	NZ_AMFF02000046.1	15918	16106	sRNA00889	+	NZ_AMFF02000149.1	7070	7198	sRNA00782	+	NZ_AMFF02000214.1	137	328	sRNA00736	+	NZ_AMFF02000005.1	628	730	sRNA00723	-	NZ_AMFF02000074.1	16953	17011	sRNA01331	-
	NZ_AMFF02000046.1	18882	19014	sRNA00891	+	NZ_AMFF02000030.1	14	202	sRNA00793	+	NZ_AMFF02000214.1	137	337	sRNA00738	-	NZ_AMFF02000005.1	734	771	sRNA00724	-	NZ_AMFF02000127.1	4165	4197	sRNA01333	+
	NZ_AMFF02000046.1	18897	19015	sRNA00897	-	NZ_AMFF02000030.1	2	203	sRNA00794	-	NZ_AMFF02000086.1	322	483	sRNA00740	+	NZ_AMFF02000013.1	404	580	sRNA00725	+	NZ_AMFF02000058.1	2197	2332	sRNA01334	+
	NZ_AMFF02000156.1	547	640	sRNA00899	+	NZ_AMFF02000030.1	2398	2428	sRNA00795	-	NZ_AMFF02000086.1	322	483	sRNA00741	-	NZ_AMFF02000013.1	15308	15450	sRNA00728	+	NZ_AMFF02000058.1	31160	31240	sRNA01340	+
	NZ_AMFF02000156.1	588	726	sRNA00901	-	NZ_AMFF02000138.1	46	234	sRNA00796	-	NZ_AMFF02000186.1	2064	2176	sRNA00742	-	NZ_AMFF02000013.1	35821	35842	sRNA00730	+	NZ_AMFF02000058.1	35713	35785	sRNA01343	+
	NZ_AMFF02000018.1	5238	5345	sRNA00907	+	NZ_AMFF02000137.1	27484	27615	sRNA00798	+	NZ_AMFF02000003.1	2017	2193	sRNA00743	+	NZ_AMFF02000013.1	404	613	sRNA00731	-	NZ_AMFF02000058.1	2218	2323	sRNA01344	-
	NZ_AMFF02000018.1	5165	5341	sRNA00925	-	NZ_AMFF02000137.1	27535	27618	sRNA00799	-	NZ_AMFF02000027.1	9324	9473	sRNA00746	+	NZ_AMFF02000013.1	15310	15450	sRNA00733	-	NZ_AMFF02000058.1	3469	3500	sRNA01346	-
	NZ_AMFF02000066.1	2	138	sRNA00933	+	NZ_AMFF02000113.1	4575	4635	sRNA00800	+	NZ_AMFF02000027.1	9387	9474	sRNA00752	-	NZ_AMFF02000266.1	844	901	sRNA00735	+	NZ_AMFF02000058.1	31160	31240	sRNA01352	-
	NZ_AMFF02000066.1	139	226	sRNA00934	+	NZ_AMFF02000113.1	10592	10710	sRNA00802	+	NZ_AMFF02000027.1	22420	22478	sRNA00755	-	NZ_AMFF02000266.1	920	942	sRNA00736	+	NZ_AMFF02000058.1	35708	35785	sRNA01355	-
	NZ_AMFF02000066.1	227	344	sRNA00935	+	NZ_AMFF02000113.1	31757	31779	sRNA00808	+	NZ_AMFF02000027.1	24785	24841	sRNA00756	-	NZ_AMFF02000266.1	943	967	sRNA00737	+	NZ_AMFF02000233.1	40	211	sRNA01363	+
	NZ_AMFF02000066.1	230	349	sRNA00939	-	NZ_AMFF02000113.1	31795	31892	sRNA00809	+	NZ_AMFF02000244.1	2380	2516	sRNA00758	-	NZ_AMFF02000266.1	898	957	sRNA00738	-	NZ_AMFF02000233.1	40	198	sRNA01364	-
	NZ_AMFF02000066.1	6292	6400	sRNA00941	-	NZ_AMFF02000113.1	31691	31748	sRNA00815	-	NZ_AMFF02000009.1	4877	4947	sRNA00762	+	NZ_AMFF02000266.1	959	992	sRNA00739	-	NZ_AMFF02000004.1	7345	7376	sRNA01366	+
	NZ_AMFF02000066.1	8304	8325	sRNA00942	-	NZ_AMFF02000113.1	31754	31779	sRNA00816	-	NZ_AMFF02000009.1	11470	11556	sRNA00764	+	NZ_AMFF02000034.1	208	375	sRNA00740	+	NZ_AMFF02000004.1	7313	7345	sRNA01368	-
	NZ_AMFF02000066.1	8559	8672	sRNA00943	-	NZ_AMFF02000113.1	31781	31872	sRNA00817	-	NZ_AMFF02000009.1	13340	13452	sRNA00765	+	NZ_AMFF02000034.1	376	400	sRNA00741	+	NZ_AMFF02000004.1	12867	12901	sRNA01369	-
	NZ_AMFF02000007.1	37	162	sRNA00945	+	NZ_AMFF02000117.1	2495	2535	sRNA00818	+	NZ_AMFF02000009.1	13454	13516	sRNA00766	+	NZ_AMFF02000034.1	12069	12096	sRNA00742	+	NZ_AMFF02000035.1	2	162	sRNA01370	+
	NZ_AMFF02000007.1	182	325	sRNA00946	+	NZ_AMFF02000117.1	2571	2640	sRNA00819	+	NZ_AMFF02000009.1	14670	14698	sRNA00767	+	NZ_AMFF02000034.1	2217	2285	sRNA00743	-	NZ_AMFF02000035.1	5497	5654	sRNA01374	+
	NZ_AMFF02000007.1	36	166	sRNA00948	-	NZ_AMFF02000117.1	2495	2549	sRNA00824	-	NZ_AMFF02000009.1	14701	14726	sRNA00768	+	NZ_AMFF02000242.1	40	233	sRNA00744	+	NZ_AMFF02000035.1	2	162	sRNA01375	-
	NZ_AMFF02000153.1	6014	6065	sRNA00951	-	NZ_AMFF02000117.1	2555	2598	sRNA00825	-	NZ_AMFF02000009.1	40373	40559	sRNA00771	+	NZ_AMFF02000242.1	238	307	sRNA00745	+	NZ_AMFF02000035.1	5483	5656	sRNA01377	-
	NZ_AMFF02000145.1	1183	1213	sRNA00955	-	NZ_AMFF02000117.1	18003	18196	sRNA00831	-	NZ_AMFF02000009.1	45711	45743	sRNA00773	+	NZ_AMFF02000242.1	40	233	sRNA00746	-	NZ_AMFF02000035.1	12327	12480	sRNA01378	-
	NZ_AMFF02000189.1	31	225	sRNA00956	+	NZ_AMFF02000213.1	505	526	sRNA00832	+	NZ_AMFF02000009.1	50899	51068	sRNA00774	+	NZ_AMFF02000242.1	236	316	sRNA00747	-	NZ_AMFF02000125.1	11614	11778	sRNA01383	+
	NZ_AMFF02000189.1	238	264	sRNA00957	+	NZ_AMFF02000036.1	2252	2457	sRNA00838	+	NZ_AMFF02000009.1	51069	51133	sRNA00775	+	NZ_AMFF02000218.1	3423	3465	sRNA00753	+	NZ_AMFF02000125.1	11614	11778	sRNA01386	-
	NZ_AMFF02000189.1	42	225	sRNA00958	-	NZ_AMFF02000129.1	26613	26649	sRNA00843	+	NZ_AMFF02000009.1	4813	4947	sRNA00777	-	NZ_AMFF02000186.1	2069	2163	sRNA00755	-	NZ_AMFF02000088.1	20621	20797	sRNA01406	+
	NZ_AMFF02000189.1	247	312	sRNA00959	-	NZ_AMFF02000052.1	12628	12675	sRNA00846	+	NZ_AMFF02000009.1	11470	11556	sRNA00779	-	NZ_AMFF02000003.1	2017	2195	sRNA00757	+	NZ_AMFF02000088.1	20622	20798	sRNA01410	-
	NZ_AMFF02000016.1	33	110	sRNA00960	+	NZ_AMFF02000052.1	19887	20031	sRNA00852	-	NZ_AMFF02000009.1	13339	13484	sRNA00780	-	NZ_AMFF02000027.1	9329	9409	sRNA00759	+	NZ_AMFF02000078.1	2472	2493	sRNA01412	-
	NZ_AMFF02000016.1	111	160	sRNA00961	+	NZ_AMFF02000106.1	5742	5847	sRNA00854	+	NZ_AMFF02000009.1	13493	13517	sRNA00781	-	NZ_AMFF02000027.1	22270	22466	sRNA00762	+	NZ_AMFF02000002.1	37	234	sRNA01428	+
	NZ_AMFF02000016.1	15912	15993	sRNA00965	+	NZ_AMFF02000106.1	10626	10724	sRNA00855	+	NZ_AMFF02000009.1	14701	14734	sRNA00782	-	NZ_AMFF02000027.1	9325	9410	sRNA00765	-	NZ_AMFF02000002.1	235	306	sRNA01429	+
	NZ_AMFF02000016.1	25884	25947	sRNA00969	+	NZ_AMFF02000106.1	5720	5781	sRNA00860	-	NZ_AMFF02000009.1	40181	40235	sRNA00784	-	NZ_AMFF02000027.1	9414	9474	sRNA00766	-	NZ_AMFF02000002.1	5667	5801	sRNA01433	+
	NZ_AMFF02000016.1	17139	17290	sRNA00979	-	NZ_AMFF02000106.1	5790	5857	sRNA00861	-	NZ_AMFF02000009.1	40369	40561	sRNA00785	-	NZ_AMFF02000027.1	22302	22458	sRNA00770	-	NZ_AMFF02000002.1	14709	14767	sRNA01437	+
	NZ_AMFF02000016.1	25880	25953	sRNA00982	-	NZ_AMFF02000106.1	10710	10736	sRNA00862	-	NZ_AMFF02000009.1	50899	51063	sRNA00788	-	NZ_AMFF02000027.1	24761	24837	sRNA00771	-	NZ_AMFF02000002.1	21990	22065	sRNA01439	+
	NZ_AMFF02000016.1	26270	26448	sRNA00983	-	NZ_AMFF02000115.1	9490	9559	sRNA00867	+	NZ_AMFF02000009.1	51096	51129	sRNA00789	-	NZ_AMFF02000244.1	2350	2437	sRNA00773	+	NZ_AMFF02000002.1	46429	46493	sRNA01447	+
	NZ_AMFF02000016.1	26523	26546	sRNA00984	-	NZ_AMFF02000115.1	9520	9599	sRNA00868	-	NZ_AMFF02000102.1	12862	13009	sRNA00792	+	NZ_AMFF02000244.1	2350	2433	sRNA00775	-	NZ_AMFF02000002.1	50453	50483	sRNA01448	+
	NZ_AMFF02000016.1	26552	26694	sRNA00985	-	NZ_AMFF02000154.1	210	403	sRNA00869	+	NZ_AMFF02000102.1	8106	8200	sRNA00794	-	NZ_AMFF02000009.1	4748	4947	sRNA00778	+	NZ_AMFF02000002.1	50496	50573	sRNA01449	+
	NZ_AMFF02000178.1	1416	1569	sRNA00993	+	NZ_AMFF02000154.1	206	403	sRNA00870	-	NZ_AMFF02000102.1	12861	13006	sRNA00795	-	NZ_AMFF02000009.1	11476	11550	sRNA00780	+	NZ_AMFF02000002.1	50579	50651	sRNA01450	+
	NZ_AMFF02000178.1	1570	1741	sRNA00994	+	NZ_AMFF02000234.1	730	755	sRNA00871	-	NZ_AMFF02000080.1	4304	4349	sRNA00798	+	NZ_AMFF02000009.1	13340	13431	sRNA00781	+	NZ_AMFF02000002.1	60538	60564	sRNA01453	+
	NZ_AMFF02000178.1	1745	1801	sRNA00995	+	NZ_AMFF02000133.1	2488	2523	sRNA00872	-	NZ_AMFF02000080.1	65811	65854	sRNA00811	+	NZ_AMFF02000009.1	14642	14698	sRNA00782	+	NZ_AMFF02000002.1	60565	60591	sRNA01454	+
	NZ_AMFF02000178.1	1805	1867	sRNA00996	+	NZ_AMFF02000050.1	3206	3246	sRNA00873	+	NZ_AMFF02000080.1	65811	65848	sRNA00824	-	NZ_AMFF02000009.1	14701	14737	sRNA00783	+	NZ_AMFF02000002.1	69060	69092	sRNA01457	+
	NZ_AMFF02000178.1	15	96	sRNA00997	-	NZ_AMFF02000050.1	3290	3458	sRNA00874	+	NZ_AMFF02000172.1	40	233	sRNA00826	+	NZ_AMFF02000009.1	40183	40240	sRNA00787	+	NZ_AMFF02000002.1	99355	99457	sRNA01466	+
	NZ_AMFF02000178.1	100	174	sRNA00998	-	NZ_AMFF02000019.1	17149	17176	sRNA00880	+	NZ_AMFF02000172.1	241	332	sRNA00827	+	NZ_AMFF02000009.1	45713	45739	sRNA00789	+	NZ_AMFF02000002.1	102760	102860	sRNA01467	+
	NZ_AMFF02000178.1	1639	1743	sRNA00999	-	NZ_AMFF02000019.1	19683	19715	sRNA00883	+	NZ_AMFF02000172.1	40	234	sRNA00828	-	NZ_AMFF02000009.1	50748	50770	sRNA00790	+	NZ_AMFF02000002.1	107568	107632	sRNA01470	+
	NZ_AMFF02000178.1	1746	1804	sRNA01000	-	NZ_AMFF02000021.1	27449	27504	sRNA00897	+	NZ_AMFF02000172.1	235	330	sRNA00829	-	NZ_AMFF02000009.1	50899	51086	sRNA00791	+	NZ_AMFF02000002.1	40	234	sRNA01471	-
	NZ_AMFF02000178.1	1805	1964	sRNA01001	-	NZ_AMFF02000021.1	42005	42155	sRNA00903	+	NZ_AMFF02000130.1	1329	1357	sRNA00831	+	NZ_AMFF02000009.1	51096	51133	sRNA00792	+	NZ_AMFF02000002.1	235	324	sRNA01472	-
	NZ_AMFF02000064.1	53	114	sRNA01004	+	NZ_AMFF02000021.1	55563	55593	sRNA00906	+	NZ_AMFF02000130.1	1368	1431	sRNA00832	+	NZ_AMFF02000009.1	11488	11556	sRNA00795	-	NZ_AMFF02000002.1	5667	5801	sRNA01476	-
	NZ_AMFF02000064.1	7420	7561	sRNA01005	+	NZ_AMFF02000021.1	73648	73710	sRNA00910	+	NZ_AMFF02000130.1	1367	1426	sRNA00834	-	NZ_AMFF02000009.1	13339	13438	sRNA00796	-	NZ_AMFF02000002.1	14720	14768	sRNA01479	-
	NZ_AMFF02000064.1	403	584	sRNA01015	-	NZ_AMFF02000021.1	73714	73858	sRNA00911	+	NZ_AMFF02000006.1	7676	7698	sRNA00839	-	NZ_AMFF02000009.1	13447	13516	sRNA00797	-	NZ_AMFF02000002.1	20906	20954	sRNA01482	-
	NZ_AMFF02000064.1	10456	10560	sRNA01017	-	NZ_AMFF02000021.1	80954	80981	sRNA00914	+	NZ_AMFF02000088.1	9665	9732	sRNA00841	+	NZ_AMFF02000009.1	14700	14734	sRNA00798	-	NZ_AMFF02000002.1	21947	22036	sRNA01483	-
	NZ_AMFF02000084.1	73	231	sRNA01028	+	NZ_AMFF02000021.1	80982	81008	sRNA00915	+	NZ_AMFF02000088.1	20622	20796	sRNA00845	+	NZ_AMFF02000009.1	50899	51063	sRNA00800	-	NZ_AMFF02000002.1	46428	46451	sRNA01491	-
	NZ_AMFF02000278.1	425	575	sRNA01032	+	NZ_AMFF02000021.1	87881	87944	sRNA00918	+	NZ_AMFF02000088.1	9665	9693	sRNA00846	-	NZ_AMFF02000009.1	51066	51087	sRNA00801	-	NZ_AMFF02000002.1	46460	46511	sRNA01492	-
	NZ_AMFF02000278.1	382	562	sRNA01033	-	NZ_AMFF02000021.1	91192	91228	sRNA00919	+	NZ_AMFF02000088.1	20622	20797	sRNA00849	-	NZ_AMFF02000009.1	51096	51130	sRNA00802	-	NZ_AMFF02000002.1	50497	50531	sRNA01493	-
	NZ_AMFF02000242.1	40	238	sRNA01034	+	NZ_AMFF02000021.1	98212	98387	sRNA00923	+	NZ_AMFF02000149.1	7080	7200	sRNA00858	+	NZ_AMFF02000102.1	7521	7545	sRNA00805	+	NZ_AMFF02000002.1	50533	50640	sRNA01494	-
	NZ_AMFF02000242.1	239	309	sRNA01035	+	NZ_AMFF02000021.1	106394	106420	sRNA00924	+	NZ_AMFF02000149.1	8005	8032	sRNA00859	+	NZ_AMFF02000102.1	12860	13008	sRNA00807	+	NZ_AMFF02000002.1	50677	50698	sRNA01495	-
	NZ_AMFF02000242.1	40	233	sRNA01037	-	NZ_AMFF02000021.1	115997	116029	sRNA00928	+	NZ_AMFF02000149.1	4214	4286	sRNA00863	-	NZ_AMFF02000102.1	23017	23050	sRNA00810	+	NZ_AMFF02000002.1	60537	60564	sRNA01496	-
	NZ_AMFF02000242.1	240	308	sRNA01038	-	NZ_AMFF02000021.1	119315	119359	sRNA00929	+	NZ_AMFF02000149.1	7084	7200	sRNA00865	-	NZ_AMFF02000102.1	8121	8201	sRNA00813	-	NZ_AMFF02000002.1	69063	69092	sRNA01500	-
	NZ_AMFF02000169.1	387	424	sRNA01039	+	NZ_AMFF02000021.1	136874	136958	sRNA00930	+	NZ_AMFF02000030.1	2	205	sRNA00870	+	NZ_AMFF02000102.1	12860	13008	sRNA00815	-	NZ_AMFF02000002.1	102760	102860	sRNA01507	-
	NZ_AMFF02000169.1	389	425	sRNA01040	-	NZ_AMFF02000021.1	136969	137047	sRNA00931	+	NZ_AMFF02000030.1	2457	2550	sRNA00871	+	NZ_AMFF02000080.1	4303	4349	sRNA00821	+	NZ_AMFF02000002.1	107567	107639	sRNA01510	-
	NZ_AMFF02000141.1	1481	1638	sRNA01042	-	NZ_AMFF02000021.1	148291	148492	sRNA00933	+	NZ_AMFF02000030.1	2	204	sRNA00872	-	NZ_AMFF02000080.1	11977	12180	sRNA00823	+	NZ_AMFF02000026.1	41	249	sRNA01511	+
	NZ_AMFF02000010.1	10546	10710	sRNA01044	+	NZ_AMFF02000021.1	42005	42155	sRNA00948	-	NZ_AMFF02000030.1	2455	2557	sRNA00873	-	NZ_AMFF02000080.1	11977	12180	sRNA00833	-	NZ_AMFF02000026.1	250	336	sRNA01512	+
	NZ_AMFF02000010.1	10712	10768	sRNA01045	+	NZ_AMFF02000021.1	73660	73830	sRNA00952	-	NZ_AMFF02000137.1	27387	27485	sRNA00881	+	NZ_AMFF02000080.1	27976	28001	sRNA00834	-	NZ_AMFF02000026.1	32406	32578	sRNA01519	+
	NZ_AMFF02000010.1	11244	11366	sRNA01046	+	NZ_AMFF02000021.1	91190	91230	sRNA00956	-	NZ_AMFF02000137.1	27490	27615	sRNA00882	+	NZ_AMFF02000025.1	8963	9141	sRNA00842	-	NZ_AMFF02000026.1	32597	32630	sRNA01520	+
	NZ_AMFF02000010.1	11901	11980	sRNA01047	+	NZ_AMFF02000021.1	119313	119403	sRNA00966	-	NZ_AMFF02000137.1	27625	27698	sRNA00883	+	NZ_AMFF02000172.1	40	233	sRNA00843	+	NZ_AMFF02000026.1	42568	42621	sRNA01525	+
	NZ_AMFF02000010.1	167	366	sRNA01049	-	NZ_AMFF02000021.1	136911	137046	sRNA00968	-	NZ_AMFF02000137.1	27382	27484	sRNA00888	-	NZ_AMFF02000172.1	40	234	sRNA00844	-	NZ_AMFF02000026.1	41	249	sRNA01530	-
	NZ_AMFF02000010.1	10545	10710	sRNA01054	-	NZ_AMFF02000033.1	1297	1473	sRNA00971	-	NZ_AMFF02000137.1	27485	27615	sRNA00889	-	NZ_AMFF02000172.1	235	440	sRNA00845	-	NZ_AMFF02000026.1	250	337	sRNA01531	-
	NZ_AMFF02000010.1	10713	10778	sRNA01055	-	NZ_AMFF02000074.1	9872	9978	sRNA00972	+	NZ_AMFF02000137.1	27632	27722	sRNA00890	-	NZ_AMFF02000215.1	625	810	sRNA00846	+	NZ_AMFF02000026.1	27060	27094	sRNA01537	-
	NZ_AMFF02000010.1	11150	11309	sRNA01056	-	NZ_AMFF02000074.1	16940	16998	sRNA00973	+	NZ_AMFF02000113.1	22415	22437	sRNA00896	+	NZ_AMFF02000215.1	625	810	sRNA00847	-	NZ_AMFF02000026.1	32406	32578	sRNA01538	-
	NZ_AMFF02000010.1	11635	11771	sRNA01057	-	NZ_AMFF02000074.1	17020	17110	sRNA00974	+	NZ_AMFF02000113.1	31692	31747	sRNA00898	+	NZ_AMFF02000130.1	1328	1349	sRNA00849	+	NZ_AMFF02000026.1	35037	35076	sRNA01541	-
	NZ_AMFF02000010.1	11890	12007	sRNA01058	-	NZ_AMFF02000074.1	16948	16974	sRNA00976	-	NZ_AMFF02000113.1	4566	4658	sRNA00900	-	NZ_AMFF02000130.1	1364	1453	sRNA00850	+	NZ_AMFF02000026.1	42546	42628	sRNA01545	-
	NZ_AMFF02000095.1	368	402	sRNA01061	+	NZ_AMFF02000058.1	2184	2323	sRNA00979	+	NZ_AMFF02000113.1	31708	31730	sRNA00905	-	NZ_AMFF02000130.1	1367	1419	sRNA00852	-	NZ_AMFF02000029.1	27206	27337	sRNA01551	+
	NZ_AMFF02000095.1	633	766	sRNA01062	+	NZ_AMFF02000058.1	3472	3503	sRNA00980	+	NZ_AMFF02000113.1	34248	34398	sRNA00906	-	NZ_AMFF02000088.1	9676	9759	sRNA00856	+	NZ_AMFF02000029.1	23202	23223	sRNA01552	-
	NZ_AMFF02000095.1	780	805	sRNA01063	+	NZ_AMFF02000058.1	37148	37207	sRNA00990	+	NZ_AMFF02000117.1	2501	2549	sRNA00908	+	NZ_AMFF02000088.1	17957	18123	sRNA00860	+	NZ_AMFF02000029.1	27209	27329	sRNA01554	-
	NZ_AMFF02000095.1	360	484	sRNA01064	-	NZ_AMFF02000058.1	2183	2332	sRNA00991	-	NZ_AMFF02000117.1	2561	2590	sRNA00909	+	NZ_AMFF02000088.1	20622	20796	sRNA00862	+	NZ_AMFF02000232.1	3963	3990	sRNA01563	+
	NZ_AMFF02000095.1	617	766	sRNA01065	-	NZ_AMFF02000058.1	3506	3532	sRNA00992	-	NZ_AMFF02000117.1	14031	14151	sRNA00912	+	NZ_AMFF02000088.1	17957	18123	sRNA00865	-	NZ_AMFF02000232.1	3965	3989	sRNA01564	-
	NZ_AMFF02000038.1	2429	2457	sRNA01066	-	NZ_AMFF02000058.1	3533	3643	sRNA00993	-	NZ_AMFF02000117.1	18001	18184	sRNA00915	+	NZ_AMFF02000088.1	20622	20798	sRNA00867	-	NZ_AMFF02000232.1	6098	6167	sRNA01565	-
	NZ_AMFF02000128.1	1907	1962	sRNA01067	+	NZ_AMFF02000058.1	37158	37205	sRNA01000	-	NZ_AMFF02000117.1	19629	19687	sRNA00917	+	NZ_AMFF02000135.1	6196	6217	sRNA00868	-	NZ_AMFF02000060.1	3934	3989	sRNA01566	+
	NZ_AMFF02000082.1	42	232	sRNA01068	+	NZ_AMFF02000108.1	17921	17947	sRNA01003	+	NZ_AMFF02000117.1	2556	2595	sRNA00919	-	NZ_AMFF02000189.1	29	231	sRNA00871	+	NZ_AMFF02000060.1	3935	3996	sRNA01568	-
	NZ_AMFF02000082.1	240	316	sRNA01069	+	NZ_AMFF02000108.1	17966	17988	sRNA01004	+	NZ_AMFF02000117.1	14031	14151	sRNA00923	-	NZ_AMFF02000189.1	665	756	sRNA00872	+	NZ_AMFF02000223.1	2	143	sRNA01575	+
	NZ_AMFF02000082.1	2401	2533	sRNA01072	+	NZ_AMFF02000248.1	2361	2418	sRNA01009	-	NZ_AMFF02000117.1	18001	18195	sRNA00925	-	NZ_AMFF02000189.1	28	231	sRNA00873	-	NZ_AMFF02000223.1	2	143	sRNA01577	-
	NZ_AMFF02000082.1	7057	7190	sRNA01076	+	NZ_AMFF02000233.1	15	215	sRNA01010	+	NZ_AMFF02000036.1	2246	2452	sRNA00932	+	NZ_AMFF02000189.1	720	758	sRNA00874	-	NZ_AMFF02000134.1	924	1097	sRNA01584	+
	NZ_AMFF02000082.1	18614	18752	sRNA01081	+	NZ_AMFF02000035.1	2	162	sRNA01011	+	NZ_AMFF02000036.1	4135	4173	sRNA00933	+	NZ_AMFF02000149.1	7049	7200	sRNA00875	+	NZ_AMFF02000134.1	924	1098	sRNA01585	-
	NZ_AMFF02000082.1	40	244	sRNA01084	-	NZ_AMFF02000035.1	5382	5434	sRNA01013	+	NZ_AMFF02000036.1	4181	4214	sRNA00934	+	NZ_AMFF02000149.1	7050	7200	sRNA00880	-	NZ_AMFF02000057.1	2436	2531	sRNA01586	+
	NZ_AMFF02000082.1	246	319	sRNA01085	-	NZ_AMFF02000035.1	5499	5655	sRNA01014	+	NZ_AMFF02000036.1	4215	4243	sRNA00935	+	NZ_AMFF02000030.1	2	198	sRNA00885	+	NZ_AMFF02000057.1	2909	3066	sRNA01587	+
	NZ_AMFF02000082.1	348	406	sRNA01086	-	NZ_AMFF02000035.1	2	161	sRNA01015	-	NZ_AMFF02000036.1	4134	4173	sRNA00936	-	NZ_AMFF02000030.1	2417	2442	sRNA00886	+	NZ_AMFF02000057.1	2433	2564	sRNA01588	-
	NZ_AMFF02000082.1	460	662	sRNA01087	-	NZ_AMFF02000035.1	5462	5656	sRNA01016	-	NZ_AMFF02000036.1	4182	4206	sRNA00937	-	NZ_AMFF02000030.1	2	198	sRNA00887	-	NZ_AMFF02000031.1	3905	3961	sRNA01589	-
	NZ_AMFF02000082.1	2406	2531	sRNA01089	-	NZ_AMFF02000125.1	11629	11778	sRNA01017	+	NZ_AMFF02000129.1	5	165	sRNA00938	+	NZ_AMFF02000030.1	2496	2556	sRNA00888	-	NZ_AMFF02000184.1	7842	8044	sRNA01593	+
	NZ_AMFF02000082.1	7155	7185	sRNA01092	-	NZ_AMFF02000125.1	11617	11778	sRNA01018	-	NZ_AMFF02000129.1	4	166	sRNA00948	-	NZ_AMFF02000138.1	34	243	sRNA00891	-	NZ_AMFF02000197.1	2013	2077	sRNA01604	+
	NZ_AMFF02000082.1	18622	18751	sRNA01095	-	NZ_AMFF02000105.1	8033	8103	sRNA01019	+	NZ_AMFF02000052.1	11598	11764	sRNA00954	+	NZ_AMFF02000137.1	27411	27485	sRNA00896	+	NZ_AMFF02000112.1	1609	1633	sRNA01606	+
	NZ_AMFF02000060.1	3939	3987	sRNA01107	+	NZ_AMFF02000056.1	900	966	sRNA01028	+	NZ_AMFF02000052.1	11812	11876	sRNA00955	+	NZ_AMFF02000137.1	27486	27615	sRNA00897	+	NZ_AMFF02000112.1	1636	1664	sRNA01607	+
	NZ_AMFF02000060.1	3907	3977	sRNA01111	-	NZ_AMFF02000056.1	9831	9858	sRNA01031	+	NZ_AMFF02000052.1	11623	11765	sRNA00960	-	NZ_AMFF02000137.1	27618	27699	sRNA00898	+	NZ_AMFF02000112.1	1706	1754	sRNA01608	+
	NZ_AMFF02000211.1	1303	1380	sRNA01118	+	NZ_AMFF02000056.1	27678	27832	sRNA01036	+	NZ_AMFF02000052.1	11767	11876	sRNA00961	-	NZ_AMFF02000137.1	27384	27484	sRNA00902	-	NZ_AMFF02000112.1	1702	1754	sRNA01610	-
	NZ_AMFF02000211.1	1303	1385	sRNA01119	-	NZ_AMFF02000056.1	32281	32400	sRNA01038	+	NZ_AMFF02000121.1	870	985	sRNA00966	-	NZ_AMFF02000137.1	27485	27615	sRNA00903	-	NZ_AMFF02000037.1	32747	32792	sRNA01626	+
	NZ_AMFF02000148.1	4118	4300	sRNA01122	+	NZ_AMFF02000056.1	48972	49142	sRNA01040	+	NZ_AMFF02000106.1	5821	5842	sRNA00970	+	NZ_AMFF02000137.1	27631	27698	sRNA00904	-	NZ_AMFF02000037.1	21205	21231	sRNA01631	-
	NZ_AMFF02000148.1	4116	4268	sRNA01126	-	NZ_AMFF02000056.1	923	1014	sRNA01041	-	NZ_AMFF02000106.1	10560	10710	sRNA00971	+	NZ_AMFF02000113.1	31689	31748	sRNA00911	+	NZ_AMFF02000037.1	22272	22295	sRNA01633	-
	NZ_AMFF02000148.1	4269	4291	sRNA01127	-	NZ_AMFF02000056.1	27652	27835	sRNA01043	-	NZ_AMFF02000106.1	22647	22709	sRNA00973	+	NZ_AMFF02000113.1	31754	31779	sRNA00912	+	NZ_AMFF02000037.1	32747	32793	sRNA01640	-
	NZ_AMFF02000212.1	431	517	sRNA01128	+	NZ_AMFF02000056.1	48945	49142	sRNA01044	-	NZ_AMFF02000106.1	5782	5857	sRNA00975	-	NZ_AMFF02000113.1	34226	34407	sRNA00913	+	NZ_AMFF02000107.1	775	966	sRNA01641	+
	NZ_AMFF02000212.1	97	286	sRNA01129	-	NZ_AMFF02000002.1	32	234	sRNA01045	+	NZ_AMFF02000115.1	9490	9632	sRNA00979	+	NZ_AMFF02000113.1	31704	31733	sRNA00918	-	NZ_AMFF02000107.1	972	1063	sRNA01642	+
	NZ_AMFF02000147.1	39	207	sRNA01130	+	NZ_AMFF02000002.1	235	324	sRNA01046	+	NZ_AMFF02000115.1	9490	9632	sRNA00981	-	NZ_AMFF02000113.1	31754	31779	sRNA00919	-	NZ_AMFF02000107.1	773	971	sRNA01643	-
	NZ_AMFF02000147.1	208	263	sRNA01131	+	NZ_AMFF02000002.1	5641	5799	sRNA01049	+	NZ_AMFF02000115.1	9649	9706	sRNA00982	-	NZ_AMFF02000113.1	34208	34406	sRNA00921	-	NZ_AMFF02000107.1	972	1075	sRNA01644	-
	NZ_AMFF02000147.1	3916	3939	sRNA01135	+	NZ_AMFF02000002.1	14687	14768	sRNA01052	+	NZ_AMFF02000234.1	724	755	sRNA00984	+	NZ_AMFF02000117.1	2505	2549	sRNA00922	+	NZ_AMFF02000107.1	1078	1103	sRNA01645	-
	NZ_AMFF02000147.1	36	206	sRNA01136	-	NZ_AMFF02000002.1	14776	14856	sRNA01053	+	NZ_AMFF02000133.1	2319	2523	sRNA00985	+	NZ_AMFF02000117.1	2603	2624	sRNA00923	+	NZ_AMFF02000056.1	33134	33156	sRNA01656	+
	NZ_AMFF02000147.1	209	267	sRNA01137	-	NZ_AMFF02000002.1	30830	30863	sRNA01058	+	NZ_AMFF02000133.1	2352	2507	sRNA00986	-	NZ_AMFF02000117.1	18001	18167	sRNA00928	+	NZ_AMFF02000056.1	48910	48938	sRNA01660	+
	NZ_AMFF02000093.1	11323	11384	sRNA01147	+	NZ_AMFF02000002.1	69016	69084	sRNA01062	+	NZ_AMFF02000050.1	112	292	sRNA00987	+	NZ_AMFF02000117.1	19623	19685	sRNA00930	+	NZ_AMFF02000056.1	48950	49142	sRNA01661	+
	NZ_AMFF02000093.1	2296	2356	sRNA01149	-	NZ_AMFF02000002.1	69107	69129	sRNA01063	+	NZ_AMFF02000050.1	336	426	sRNA00988	+	NZ_AMFF02000117.1	2557	2595	sRNA00932	-	NZ_AMFF02000056.1	40715	40819	sRNA01667	-
	NZ_AMFF02000093.1	11300	11376	sRNA01155	-	NZ_AMFF02000002.1	88965	88995	sRNA01064	+	NZ_AMFF02000050.1	443	562	sRNA00989	+	NZ_AMFF02000117.1	2604	2627	sRNA00933	-	NZ_AMFF02000056.1	48950	49142	sRNA01669	-
	NZ_AMFF02000123.1	3175	3294	sRNA01158	+	NZ_AMFF02000002.1	98810	98875	sRNA01065	+	NZ_AMFF02000050.1	3290	3462	sRNA00990	+	NZ_AMFF02000117.1	18001	18172	sRNA00937	-	NZ_AMFF02000051.1	55166	55298	sRNA01684	+
	NZ_AMFF02000123.1	3170	3294	sRNA01159	-	NZ_AMFF02000002.1	106642	106717	sRNA01067	+	NZ_AMFF02000050.1	112	293	sRNA00991	-	NZ_AMFF02000117.1	19634	19684	sRNA00939	-	NZ_AMFF02000051.1	56861	56887	sRNA01685	+
	NZ_AMFF02000126.1	1	94	sRNA01164	+	NZ_AMFF02000002.1	107553	107638	sRNA01069	+	NZ_AMFF02000050.1	336	426	sRNA00992	-	NZ_AMFF02000036.1	2278	2458	sRNA00945	+	NZ_AMFF02000051.1	56888	56910	sRNA01686	+
	NZ_AMFF02000126.1	1	94	sRNA01166	-	NZ_AMFF02000002.1	40	233	sRNA01070	-	NZ_AMFF02000050.1	3298	3460	sRNA00993	-	NZ_AMFF02000036.1	2278	2461	sRNA00946	-	NZ_AMFF02000051.1	56911	56965	sRNA01687	+
	NZ_AMFF02000230.1	838	996	sRNA01181	+	NZ_AMFF02000002.1	234	321	sRNA01071	-	NZ_AMFF02000019.1	19680	19709	sRNA00996	+	NZ_AMFF02000036.1	4177	4205	sRNA00947	-	NZ_AMFF02000051.1	61687	61764	sRNA01690	+
	NZ_AMFF02000230.1	854	1002	sRNA01182	-	NZ_AMFF02000002.1	5641	5800	sRNA01072	-	NZ_AMFF02000019.1	19690	19720	sRNA01000	-	NZ_AMFF02000129.1	5	170	sRNA00948	+	NZ_AMFF02000051.1	69693	69850	sRNA01693	+
	NZ_AMFF02000001.1	33	212	sRNA01183	+	NZ_AMFF02000002.1	14707	14768	sRNA01075	-	NZ_AMFF02000021.1	12716	12825	sRNA01012	+	NZ_AMFF02000129.1	5	176	sRNA00955	-	NZ_AMFF02000051.1	55166	55369	sRNA01704	-
	NZ_AMFF02000001.1	45	207	sRNA01184	-	NZ_AMFF02000002.1	30840	30879	sRNA01081	-	NZ_AMFF02000021.1	30528	30678	sRNA01015	+	NZ_AMFF02000052.1	11623	11764	sRNA00960	+	NZ_AMFF02000051.1	56068	56171	sRNA01705	-
	NZ_AMFF02000005.1	701	751	sRNA01185	+	NZ_AMFF02000002.1	60538	60563	sRNA01082	-	NZ_AMFF02000021.1	42005	42155	sRNA01019	+	NZ_AMFF02000052.1	11623	11762	sRNA00964	-	NZ_AMFF02000051.1	56888	56943	sRNA01706	-
	NZ_AMFF02000005.1	673	740	sRNA01186	-	NZ_AMFF02000002.1	69067	69095	sRNA01085	-	NZ_AMFF02000021.1	62279	62408	sRNA01027	+	NZ_AMFF02000052.1	19889	19945	sRNA00969	-	NZ_AMFF02000051.1	61751	61783	sRNA01709	-
	NZ_AMFF02000013.1	2543	2728	sRNA01187	+	NZ_AMFF02000002.1	80377	80403	sRNA01087	-	NZ_AMFF02000021.1	73787	73840	sRNA01032	+	NZ_AMFF02000106.1	6999	7071	sRNA00972	+
	NZ_AMFF02000013.1	7855	7886	sRNA01189	+	NZ_AMFF02000002.1	88996	89095	sRNA01089	-	NZ_AMFF02000021.1	77646	77687	sRNA01033	+	NZ_AMFF02000106.1	5824	5855	sRNA00977	-
	NZ_AMFF02000013.1	12533	12579	sRNA01192	+	NZ_AMFF02000002.1	98803	98841	sRNA01091	-	NZ_AMFF02000021.1	98197	98394	sRNA01040	+	NZ_AMFF02000106.1	10710	10732	sRNA00979	-
	NZ_AMFF02000013.1	15291	15439	sRNA01193	+	NZ_AMFF02000002.1	106686	106782	sRNA01092	-	NZ_AMFF02000021.1	119333	119401	sRNA01042	+	NZ_AMFF02000217.1	175	288	sRNA00982	+
	NZ_AMFF02000013.1	32324	32405	sRNA01197	+	NZ_AMFF02000002.1	107554	107634	sRNA01094	-	NZ_AMFF02000021.1	119425	119612	sRNA01043	+	NZ_AMFF02000217.1	172	304	sRNA00983	-
	NZ_AMFF02000013.1	293	502	sRNA01198	-	NZ_AMFF02000026.1	18763	18884	sRNA01098	+	NZ_AMFF02000021.1	123725	123748	sRNA01045	+	NZ_AMFF02000115.1	9492	9577	sRNA00984	+
	NZ_AMFF02000013.1	2542	2717	sRNA01199	-	NZ_AMFF02000026.1	27055	27097	sRNA01100	+	NZ_AMFF02000021.1	123749	123796	sRNA01046	+	NZ_AMFF02000115.1	9596	9659	sRNA00985	+
	NZ_AMFF02000013.1	7892	7929	sRNA01200	-	NZ_AMFF02000026.1	38928	38986	sRNA01101	+	NZ_AMFF02000021.1	147413	147437	sRNA01052	+	NZ_AMFF02000115.1	9492	9595	sRNA00987	-
	NZ_AMFF02000013.1	15288	15435	sRNA01202	-	NZ_AMFF02000026.1	18696	18718	sRNA01109	-	NZ_AMFF02000021.1	157593	157771	sRNA01054	+	NZ_AMFF02000115.1	9618	9672	sRNA00988	-
	NZ_AMFF02000013.1	22392	22553	sRNA01207	-	NZ_AMFF02000026.1	18721	18845	sRNA01110	-	NZ_AMFF02000021.1	12709	12825	sRNA01061	-	NZ_AMFF02000154.1	2073	2099	sRNA00990	-
	NZ_AMFF02000013.1	35287	35310	sRNA01209	-	NZ_AMFF02000026.1	30962	30993	sRNA01113	-	NZ_AMFF02000021.1	30545	30678	sRNA01064	-	NZ_AMFF02000154.1	2984	3177	sRNA00991	-
	NZ_AMFF02000099.1	2735	2878	sRNA01211	+	NZ_AMFF02000026.1	38927	39010	sRNA01114	-	NZ_AMFF02000021.1	42005	42156	sRNA01069	-	NZ_AMFF02000234.1	723	773	sRNA00992	-
	NZ_AMFF02000099.1	7578	7729	sRNA01212	+	NZ_AMFF02000029.1	23209	23238	sRNA01119	+	NZ_AMFF02000021.1	62279	62408	sRNA01075	-	NZ_AMFF02000133.1	2316	2516	sRNA00993	-
	NZ_AMFF02000099.1	7600	7640	sRNA01213	-	NZ_AMFF02000041.1	2286	2338	sRNA01122	+	NZ_AMFF02000021.1	72306	72442	sRNA01078	-	NZ_AMFF02000017.1	402	610	sRNA00994	+
	NZ_AMFF02000104.1	662	687	sRNA01220	-	NZ_AMFF02000041.1	8288	8347	sRNA01124	+	NZ_AMFF02000021.1	73658	73840	sRNA01080	-	NZ_AMFF02000147.1	39	246	sRNA00995	+
	NZ_AMFF02000202.1	18	201	sRNA01221	+	NZ_AMFF02000041.1	2300	2338	sRNA01127	-	NZ_AMFF02000021.1	77646	77687	sRNA01081	-	NZ_AMFF02000147.1	39	238	sRNA00996	-
	NZ_AMFF02000202.1	18	178	sRNA01223	-	NZ_AMFF02000232.1	6099	6154	sRNA01131	+	NZ_AMFF02000021.1	82395	82440	sRNA01083	-	NZ_AMFF02000021.1	42005	42155	sRNA01011	+
	NZ_AMFF02000202.1	188	252	sRNA01224	-	NZ_AMFF02000232.1	6098	6167	sRNA01133	-	NZ_AMFF02000021.1	98198	98389	sRNA01088	-	NZ_AMFF02000021.1	55558	55686	sRNA01016	+
	NZ_AMFF02000218.1	3243	3358	sRNA01228	+	NZ_AMFF02000121.1	848	897	sRNA01135	+	NZ_AMFF02000021.1	106365	106392	sRNA01090	-	NZ_AMFF02000021.1	59106	59133	sRNA01017	+
	NZ_AMFF02000022.1	22	174	sRNA01231	+	NZ_AMFF02000121.1	813	881	sRNA01136	-	NZ_AMFF02000021.1	113631	113654	sRNA01091	-	NZ_AMFF02000021.1	72306	72441	sRNA01021	+
	NZ_AMFF02000022.1	24	174	sRNA01234	-	NZ_AMFF02000199.1	2069	2264	sRNA01142	+	NZ_AMFF02000021.1	117918	117940	sRNA01092	-	NZ_AMFF02000021.1	73654	73841	sRNA01024	+
	NZ_AMFF02000257.1	1255	1297	sRNA01238	+	NZ_AMFF02000199.1	2283	2325	sRNA01143	+	NZ_AMFF02000021.1	119372	119401	sRNA01093	-	NZ_AMFF02000021.1	77651	77687	sRNA01027	+
	NZ_AMFF02000027.1	68	208	sRNA01239	+	NZ_AMFF02000199.1	2293	2325	sRNA01145	-	NZ_AMFF02000021.1	119403	119606	sRNA01094	-	NZ_AMFF02000021.1	82933	82954	sRNA01031	+
	NZ_AMFF02000027.1	9324	9382	sRNA01243	+	NZ_AMFF02000063.1	20733	20760	sRNA01150	-	NZ_AMFF02000021.1	123727	123748	sRNA01095	-	NZ_AMFF02000021.1	98198	98368	sRNA01037	+
	NZ_AMFF02000027.1	9324	9407	sRNA01252	-	NZ_AMFF02000031.1	3156	3193	sRNA01152	+	NZ_AMFF02000021.1	123749	123809	sRNA01096	-	NZ_AMFF02000021.1	113863	113971	sRNA01041	+
	NZ_AMFF02000027.1	17208	17237	sRNA01257	-	NZ_AMFF02000031.1	3220	3403	sRNA01153	+	NZ_AMFF02000095.1	629	766	sRNA01105	+	NZ_AMFF02000021.1	117915	117981	sRNA01042	+
	NZ_AMFF02000027.1	24817	24841	sRNA01259	-	NZ_AMFF02000031.1	3158	3339	sRNA01154	-	NZ_AMFF02000095.1	633	765	sRNA01106	-	NZ_AMFF02000021.1	123722	123749	sRNA01043	+
	NZ_AMFF02000244.1	2345	2372	sRNA01262	-	NZ_AMFF02000184.1	4774	4835	sRNA01165	-	NZ_AMFF02000074.1	18169	18208	sRNA01107	+	NZ_AMFF02000021.1	123756	123830	sRNA01044	+
	NZ_AMFF02000244.1	2380	2460	sRNA01263	-	NZ_AMFF02000112.1	1611	1693	sRNA01168	+	NZ_AMFF02000074.1	18169	18210	sRNA01109	-	NZ_AMFF02000021.1	147348	147444	sRNA01049	+
	NZ_AMFF02000009.1	3225	3351	sRNA01265	+	NZ_AMFF02000112.1	1734	1764	sRNA01169	+	NZ_AMFF02000058.1	2184	2330	sRNA01114	+	NZ_AMFF02000021.1	42005	42156	sRNA01067	-
	NZ_AMFF02000009.1	11583	11685	sRNA01268	+	NZ_AMFF02000112.1	1609	1633	sRNA01170	-	NZ_AMFF02000058.1	3468	3546	sRNA01115	+	NZ_AMFF02000021.1	55558	55580	sRNA01070	-
	NZ_AMFF02000009.1	50899	51053	sRNA01277	+	NZ_AMFF02000112.1	1635	1697	sRNA01171	-	NZ_AMFF02000058.1	3547	3713	sRNA01116	+	NZ_AMFF02000021.1	55581	55663	sRNA01071	-
	NZ_AMFF02000009.1	51075	51110	sRNA01278	+	NZ_AMFF02000112.1	1733	1764	sRNA01172	-	NZ_AMFF02000058.1	15022	15166	sRNA01119	+	NZ_AMFF02000021.1	70736	70764	sRNA01072	-
	NZ_AMFF02000009.1	3231	3368	sRNA01279	-	NZ_AMFF02000037.1	5623	5663	sRNA01173	+	NZ_AMFF02000058.1	19641	19784	sRNA01120	+	NZ_AMFF02000021.1	72306	72442	sRNA01073	-
	NZ_AMFF02000009.1	5059	5153	sRNA01280	-	NZ_AMFF02000037.1	30098	30134	sRNA01178	+	NZ_AMFF02000058.1	2184	2330	sRNA01127	-	NZ_AMFF02000021.1	73654	73827	sRNA01076	-
	NZ_AMFF02000009.1	5245	5371	sRNA01281	-	NZ_AMFF02000037.1	32802	32858	sRNA01180	+	NZ_AMFF02000058.1	3467	3534	sRNA01128	-	NZ_AMFF02000021.1	73846	74054	sRNA01077	-
	NZ_AMFF02000009.1	11568	11658	sRNA01285	-	NZ_AMFF02000037.1	23773	23855	sRNA01183	-	NZ_AMFF02000058.1	3535	3713	sRNA01129	-	NZ_AMFF02000021.1	77648	77688	sRNA01080	-
	NZ_AMFF02000009.1	14662	14698	sRNA01287	-	NZ_AMFF02000037.1	32795	32858	sRNA01184	-	NZ_AMFF02000058.1	15022	15166	sRNA01130	-	NZ_AMFF02000021.1	82417	82440	sRNA01082	-
	NZ_AMFF02000009.1	14702	14732	sRNA01288	-	NZ_AMFF02000182.1	443	483	sRNA01185	-	NZ_AMFF02000108.1	41	206	sRNA01136	+	NZ_AMFF02000021.1	86300	86330	sRNA01083	-
	NZ_AMFF02000009.1	42355	42506	sRNA01293	-	NZ_AMFF02000182.1	490	511	sRNA01186	-	NZ_AMFF02000108.1	18718	18741	sRNA01140	+	NZ_AMFF02000021.1	98212	98367	sRNA01086	-
	NZ_AMFF02000009.1	50899	51099	sRNA01297	-	NZ_AMFF02000107.1	1124	1150	sRNA01187	+	NZ_AMFF02000108.1	41	206	sRNA01141	-	NZ_AMFF02000021.1	113625	113654	sRNA01089	-
	NZ_AMFF02000102.1	277	301	sRNA01298	+	NZ_AMFF02000107.1	1009	1083	sRNA01188	-	NZ_AMFF02000233.1	36	207	sRNA01146	+	NZ_AMFF02000021.1	123723	123748	sRNA01090	-
	NZ_AMFF02000102.1	9229	9406	sRNA01302	+	NZ_AMFF02000107.1	1089	1112	sRNA01189	-	NZ_AMFF02000233.1	236	319	sRNA01147	+	NZ_AMFF02000021.1	123749	123831	sRNA01091	-
	NZ_AMFF02000102.1	12862	13006	sRNA01303	+	NZ_AMFF02000107.1	1113	1151	sRNA01190	-	NZ_AMFF02000233.1	16	196	sRNA01149	-	NZ_AMFF02000074.1	293	421	sRNA01098	+
	NZ_AMFF02000102.1	9231	9382	sRNA01310	-	NZ_AMFF02000166.1	1294	1344	sRNA01192	+	NZ_AMFF02000233.1	224	306	sRNA01150	-	NZ_AMFF02000074.1	16978	17115	sRNA01100	+
	NZ_AMFF02000102.1	9941	10130	sRNA01312	-	NZ_AMFF02000166.1	1293	1348	sRNA01193	-	NZ_AMFF02000004.1	2874	3056	sRNA01154	+	NZ_AMFF02000074.1	293	465	sRNA01102	-
	NZ_AMFF02000102.1	12861	13005	sRNA01313	-	NZ_AMFF02000051.1	3923	3958	sRNA01205	+	NZ_AMFF02000004.1	3624	3825	sRNA01155	+	NZ_AMFF02000074.1	16959	17045	sRNA01103	-
	NZ_AMFF02000249.1	1512	1534	sRNA01316	+	NZ_AMFF02000051.1	4606	4639	sRNA01206	+	NZ_AMFF02000004.1	440	493	sRNA01157	-	NZ_AMFF02000058.1	2183	2339	sRNA01107	+
	NZ_AMFF02000249.1	2707	2848	sRNA01318	-	NZ_AMFF02000051.1	12576	12604	sRNA01207	+	NZ_AMFF02000004.1	2874	3056	sRNA01159	-	NZ_AMFF02000058.1	3468	3546	sRNA01108	+
	NZ_AMFF02000080.1	5514	5665	sRNA01323	+	NZ_AMFF02000051.1	56060	56127	sRNA01210	+	NZ_AMFF02000004.1	3584	3606	sRNA01160	-	NZ_AMFF02000058.1	3548	3713	sRNA01109	+
	NZ_AMFF02000080.1	12150	12174	sRNA01325	+	NZ_AMFF02000051.1	250	437	sRNA01211	-	NZ_AMFF02000035.1	5483	5651	sRNA01164	+	NZ_AMFF02000058.1	15032	15165	sRNA01112	+
	NZ_AMFF02000080.1	12480	12581	sRNA01326	+	NZ_AMFF02000051.1	4647	4694	sRNA01213	-	NZ_AMFF02000035.1	12527	12583	sRNA01168	+	NZ_AMFF02000058.1	19441	19473	sRNA01115	+
	NZ_AMFF02000080.1	62500	62681	sRNA01340	+	NZ_AMFF02000051.1	56014	56065	sRNA01215	-	NZ_AMFF02000035.1	5483	5651	sRNA01169	-	NZ_AMFF02000058.1	19475	19622	sRNA01116	+
	NZ_AMFF02000080.1	62683	62707	sRNA01341	+	NZ_AMFF02000051.1	56073	56200	sRNA01216	-	NZ_AMFF02000125.1	11658	11778	sRNA01175	-	NZ_AMFF02000058.1	2181	2329	sRNA01124	-
	NZ_AMFF02000080.1	4310	4348	sRNA01343	-	NZ_AMFF02000051.1	56910	56955	sRNA01217	-	NZ_AMFF02000180.1	308	492	sRNA01176	+	NZ_AMFF02000058.1	3468	3534	sRNA01125	-
	NZ_AMFF02000080.1	11935	12143	sRNA01346	-	NZ_AMFF02000223.1	2	143	sRNA01221	+	NZ_AMFF02000180.1	647	799	sRNA01177	+	NZ_AMFF02000058.1	3547	3713	sRNA01126	-
	NZ_AMFF02000080.1	12480	12579	sRNA01347	-	NZ_AMFF02000223.1	1	143	sRNA01222	-	NZ_AMFF02000180.1	306	491	sRNA01178	-	NZ_AMFF02000058.1	13957	14002	sRNA01127	-
	NZ_AMFF02000080.1	16152	16283	sRNA01348	-						NZ_AMFF02000105.1	8004	8095	sRNA01179	+	NZ_AMFF02000058.1	15032	15165	sRNA01128	-
	NZ_AMFF02000080.1	30787	30976	sRNA01350	-						NZ_AMFF02000105.1	7995	8091	sRNA01187	-	NZ_AMFF02000058.1	19452	19641	sRNA01130	-
	NZ_AMFF02000080.1	62500	62708	sRNA01362	-						NZ_AMFF02000078.1	2386	2523	sRNA01196	+	NZ_AMFF02000108.1	1	208	sRNA01137	+
	NZ_AMFF02000080.1	65810	65928	sRNA01365	-						NZ_AMFF02000078.1	2389	2524	sRNA01197	-	NZ_AMFF02000108.1	740	879	sRNA01138	+
	NZ_AMFF02000025.1	22	184	sRNA01366	+						NZ_AMFF02000188.1	1128	1296	sRNA01199	+	NZ_AMFF02000108.1	18684	18706	sRNA01142	+
	NZ_AMFF02000025.1	1192	1214	sRNA01367	+						NZ_AMFF02000188.1	1310	1343	sRNA01200	+	NZ_AMFF02000108.1	21061	21092	sRNA01143	+
	NZ_AMFF02000025.1	8838	8979	sRNA01368	+						NZ_AMFF02000188.1	1127	1298	sRNA01202	-	NZ_AMFF02000108.1	30	206	sRNA01144	-
	NZ_AMFF02000025.1	9327	9449	sRNA01369	+						NZ_AMFF02000188.1	1299	1342	sRNA01203	-	NZ_AMFF02000108.1	18684	18709	sRNA01148	-
	NZ_AMFF02000025.1	23	169	sRNA01370	-						NZ_AMFF02000217.1	137	276	sRNA01204	+	NZ_AMFF02000248.1	2451	2526	sRNA01151	+
	NZ_AMFF02000025.1	175	206	sRNA01371	-						NZ_AMFF02000217.1	137	293	sRNA01205	-	NZ_AMFF02000233.1	42	207	sRNA01153	+
	NZ_AMFF02000025.1	209	236	sRNA01372	-						NZ_AMFF02000002.1	40	232	sRNA01206	+	NZ_AMFF02000233.1	17	199	sRNA01154	-
	NZ_AMFF02000025.1	1240	1266	sRNA01373	-						NZ_AMFF02000002.1	251	322	sRNA01207	+	NZ_AMFF02000004.1	454	539	sRNA01156	+
	NZ_AMFF02000025.1	9327	9448	sRNA01375	-						NZ_AMFF02000002.1	5678	5799	sRNA01209	+	NZ_AMFF02000004.1	2874	3040	sRNA01158	+
	NZ_AMFF02000172.1	2358	2435	sRNA01379	+						NZ_AMFF02000002.1	30842	30882	sRNA01213	+	NZ_AMFF02000004.1	3584	3618	sRNA01160	+
	NZ_AMFF02000172.1	2238	2290	sRNA01381	-						NZ_AMFF02000002.1	30886	30938	sRNA01214	+	NZ_AMFF02000004.1	3622	3712	sRNA01161	+
	NZ_AMFF02000130.1	1327	1357	sRNA01383	+						NZ_AMFF02000002.1	46447	46507	sRNA01217	+	NZ_AMFF02000004.1	441	539	sRNA01162	-
	NZ_AMFF02000130.1	1362	1455	sRNA01384	+						NZ_AMFF02000002.1	64488	64608	sRNA01220	+	NZ_AMFF02000004.1	2874	3040	sRNA01164	-
	NZ_AMFF02000130.1	1327	1361	sRNA01386	-						NZ_AMFF02000002.1	69016	69045	sRNA01221	+	NZ_AMFF02000004.1	3624	3699	sRNA01165	-
	NZ_AMFF02000130.1	1362	1469	sRNA01387	-						NZ_AMFF02000002.1	69066	69095	sRNA01222	+	NZ_AMFF02000035.1	5494	5654	sRNA01166	+
	NZ_AMFF02000088.1	9679	9777	sRNA01397	+						NZ_AMFF02000002.1	76821	76878	sRNA01223	+	NZ_AMFF02000035.1	5492	5655	sRNA01169	-
	NZ_AMFF02000088.1	9786	9830	sRNA01398	+						NZ_AMFF02000002.1	80375	80404	sRNA01227	+	NZ_AMFF02000125.1	11612	11778	sRNA01174	+
	NZ_AMFF02000088.1	9663	9776	sRNA01406	-						NZ_AMFF02000002.1	98798	98843	sRNA01228	+	NZ_AMFF02000125.1	8413	8521	sRNA01175	-
	NZ_AMFF02000088.1	9788	9823	sRNA01407	-						NZ_AMFF02000002.1	99282	99435	sRNA01229	+	NZ_AMFF02000125.1	11612	11778	sRNA01177	-
	NZ_AMFF02000135.1	5997	6176	sRNA01410	+						NZ_AMFF02000002.1	99436	99484	sRNA01230	+	NZ_AMFF02000180.1	316	510	sRNA01178	+
	NZ_AMFF02000135.1	5993	6178	sRNA01411	-						NZ_AMFF02000002.1	106631	106764	sRNA01232	+	NZ_AMFF02000180.1	316	499	sRNA01179	-
	NZ_AMFF02000149.1	4418	4603	sRNA01413	+						NZ_AMFF02000002.1	107553	107632	sRNA01234	+	NZ_AMFF02000105.1	7995	8098	sRNA01181	+
	NZ_AMFF02000149.1	17849	17913	sRNA01418	+						NZ_AMFF02000002.1	40	233	sRNA01235	-	NZ_AMFF02000105.1	7995	8095	sRNA01189	-
	NZ_AMFF02000149.1	4216	4371	sRNA01419	-						NZ_AMFF02000002.1	256	321	sRNA01236	-	NZ_AMFF02000105.1	34265	34381	sRNA01194	-
	NZ_AMFF02000149.1	7010	7200	sRNA01423	-						NZ_AMFF02000002.1	5678	5799	sRNA01237	-	NZ_AMFF02000105.1	35311	35401	sRNA01195	-
	NZ_AMFF02000149.1	8004	8033	sRNA01424	-						NZ_AMFF02000002.1	14709	14768	sRNA01241	-	NZ_AMFF02000078.1	2429	2525	sRNA01200	+
	NZ_AMFF02000149.1	17871	17895	sRNA01427	-						NZ_AMFF02000002.1	30835	30886	sRNA01246	-	NZ_AMFF02000056.1	901	993	sRNA01202	+
	NZ_AMFF02000030.1	2	151	sRNA01428	+						NZ_AMFF02000002.1	30899	30938	sRNA01247	-	NZ_AMFF02000056.1	27671	27828	sRNA01209	+
	NZ_AMFF02000030.1	163	197	sRNA01429	+						NZ_AMFF02000002.1	64494	64556	sRNA01253	-	NZ_AMFF02000056.1	32282	32352	sRNA01210	+
	NZ_AMFF02000030.1	2394	2431	sRNA01430	+						NZ_AMFF02000002.1	69016	69044	sRNA01254	-	NZ_AMFF02000056.1	32367	32435	sRNA01211	+
	NZ_AMFF02000030.1	2458	2557	sRNA01431	+						NZ_AMFF02000002.1	76825	76880	sRNA01255	-	NZ_AMFF02000056.1	33157	33243	sRNA01212	+
	NZ_AMFF02000030.1	3	157	sRNA01432	-						NZ_AMFF02000002.1	77047	77095	sRNA01256	-	NZ_AMFF02000056.1	48950	49139	sRNA01213	+
	NZ_AMFF02000030.1	163	197	sRNA01433	-						NZ_AMFF02000002.1	80375	80403	sRNA01257	-	NZ_AMFF02000056.1	924	1015	sRNA01214	-
	NZ_AMFF02000030.1	2458	2557	sRNA01434	-						NZ_AMFF02000002.1	89313	89335	sRNA01258	-	NZ_AMFF02000056.1	27664	27825	sRNA01218	-
	NZ_AMFF02000137.1	27703	27731	sRNA01473	-						NZ_AMFF02000002.1	98794	98843	sRNA01259	-	NZ_AMFF02000056.1	32366	32401	sRNA01219	-
	NZ_AMFF02000113.1	129	190	sRNA01474	+						NZ_AMFF02000002.1	99282	99480	sRNA01260	-	NZ_AMFF02000056.1	40715	40885	sRNA01220	-
	NZ_AMFF02000113.1	10560	10687	sRNA01478	+						NZ_AMFF02000002.1	102758	102867	sRNA01261	-	NZ_AMFF02000056.1	48952	49128	sRNA01221	-
	NZ_AMFF02000113.1	31696	31748	sRNA01489	+						NZ_AMFF02000002.1	106633	106755	sRNA01262	-	NZ_AMFF02000002.1	40	233	sRNA01222	+
	NZ_AMFF02000113.1	31750	31828	sRNA01490	+						NZ_AMFF02000002.1	107567	107634	sRNA01264	-	NZ_AMFF02000002.1	249	318	sRNA01223	+
	NZ_AMFF02000113.1	151	174	sRNA01491	-						NZ_AMFF02000026.1	27057	27108	sRNA01270	+	NZ_AMFF02000002.1	30848	30882	sRNA01232	+
	NZ_AMFF02000113.1	10560	10674	sRNA01495	-						NZ_AMFF02000026.1	27414	27610	sRNA01271	+	NZ_AMFF02000002.1	46434	46512	sRNA01233	+
	NZ_AMFF02000113.1	12125	12263	sRNA01496	-						NZ_AMFF02000026.1	38928	39068	sRNA01273	+	NZ_AMFF02000002.1	64493	64564	sRNA01235	+
	NZ_AMFF02000113.1	31690	31748	sRNA01505	-						NZ_AMFF02000026.1	3673	3694	sRNA01279	-	NZ_AMFF02000002.1	69018	69044	sRNA01237	+
	NZ_AMFF02000113.1	31754	31845	sRNA01506	-						NZ_AMFF02000026.1	27060	27111	sRNA01285	-	NZ_AMFF02000002.1	76799	76821	sRNA01238	+
	NZ_AMFF02000269.1	405	485	sRNA01507	+						NZ_AMFF02000026.1	27407	27592	sRNA01286	-	NZ_AMFF02000002.1	76828	76864	sRNA01239	+
	NZ_AMFF02000117.1	2341	2486	sRNA01509	+						NZ_AMFF02000026.1	37516	37653	sRNA01287	-	NZ_AMFF02000002.1	98806	98842	sRNA01241	+
	NZ_AMFF02000117.1	2495	2546	sRNA01510	+						NZ_AMFF02000026.1	38941	39046	sRNA01288	-	NZ_AMFF02000002.1	106633	106751	sRNA01243	+
	NZ_AMFF02000117.1	13910	14010	sRNA01516	+						NZ_AMFF02000029.1	26929	27105	sRNA01298	+	NZ_AMFF02000002.1	107553	107632	sRNA01245	+
	NZ_AMFF02000117.1	14018	14126	sRNA01517	+						NZ_AMFF02000029.1	27203	27335	sRNA01299	+	NZ_AMFF02000002.1	40	233	sRNA01246	-
	NZ_AMFF02000117.1	2343	2490	sRNA01520	-						NZ_AMFF02000029.1	27212	27334	sRNA01302	-	NZ_AMFF02000002.1	236	321	sRNA01247	-
	NZ_AMFF02000117.1	2495	2549	sRNA01521	-						NZ_AMFF02000041.1	2290	2339	sRNA01304	+	NZ_AMFF02000002.1	25380	25405	sRNA01252	-
	NZ_AMFF02000117.1	2556	2599	sRNA01522	-						NZ_AMFF02000041.1	2358	2423	sRNA01305	+	NZ_AMFF02000002.1	30841	30882	sRNA01253	-
	NZ_AMFF02000117.1	17998	18162	sRNA01525	-						NZ_AMFF02000041.1	24346	24509	sRNA01313	+	NZ_AMFF02000002.1	30903	30941	sRNA01254	-
	NZ_AMFF02000213.1	427	460	sRNA01527	+						NZ_AMFF02000041.1	24346	24509	sRNA01319	-	NZ_AMFF02000002.1	46513	46537	sRNA01257	-
	NZ_AMFF02000219.1	33	183	sRNA01530	+						NZ_AMFF02000041.1	29713	29747	sRNA01321	-	NZ_AMFF02000002.1	50497	50698	sRNA01258	-
	NZ_AMFF02000238.1	227	346	sRNA01536	+						NZ_AMFF02000232.1	6097	6159	sRNA01326	+	NZ_AMFF02000002.1	64493	64625	sRNA01262	-
	NZ_AMFF02000238.1	226	343	sRNA01537	-						NZ_AMFF02000232.1	6098	6167	sRNA01327	-	NZ_AMFF02000002.1	76828	76864	sRNA01265	-
	NZ_AMFF02000036.1	4199	4262	sRNA01540	+						NZ_AMFF02000209.1	27	181	sRNA01328	+	NZ_AMFF02000002.1	98787	98842	sRNA01268	-
	NZ_AMFF02000036.1	2230	2390	sRNA01542	-						NZ_AMFF02000209.1	28	175	sRNA01329	-	NZ_AMFF02000002.1	99282	99483	sRNA01269	-
	NZ_AMFF02000129.1	13	152	sRNA01543	+						NZ_AMFF02000199.1	2072	2264	sRNA01338	+	NZ_AMFF02000002.1	102761	102869	sRNA01270	-
	NZ_AMFF02000129.1	26609	26699	sRNA01554	+						NZ_AMFF02000199.1	2072	2264	sRNA01340	-	NZ_AMFF02000002.1	106633	106755	sRNA01271	-
	NZ_AMFF02000129.1	13	153	sRNA01557	-						NZ_AMFF02000063.1	17396	17445	sRNA01343	+	NZ_AMFF02000002.1	107569	107634	sRNA01273	-
	NZ_AMFF02000129.1	26609	26725	sRNA01567	-						NZ_AMFF02000063.1	20787	20901	sRNA01345	+	NZ_AMFF02000026.1	3631	3674	sRNA01275	+
	NZ_AMFF02000052.1	11673	11760	sRNA01571	+						NZ_AMFF02000063.1	17415	17443	sRNA01349	-	NZ_AMFF02000026.1	15986	16012	sRNA01283	+
	NZ_AMFF02000052.1	19857	19945	sRNA01576	+						NZ_AMFF02000063.1	20786	20906	sRNA01351	-	NZ_AMFF02000026.1	27062	27116	sRNA01286	+
	NZ_AMFF02000052.1	19946	20093	sRNA01577	+						NZ_AMFF02000134.1	926	1097	sRNA01353	+	NZ_AMFF02000026.1	27414	27621	sRNA01287	+
	NZ_AMFF02000052.1	11595	11618	sRNA01582	-						NZ_AMFF02000134.1	926	1099	sRNA01354	-	NZ_AMFF02000026.1	34525	34582	sRNA01288	+
	NZ_AMFF02000052.1	11624	11760	sRNA01583	-						NZ_AMFF02000057.1	2436	2562	sRNA01355	-	NZ_AMFF02000026.1	38925	39033	sRNA01290	+
	NZ_AMFF02000052.1	14098	14147	sRNA01584	-						NZ_AMFF02000031.1	3175	3347	sRNA01357	+	NZ_AMFF02000026.1	303	336	sRNA01297	-
	NZ_AMFF02000052.1	19856	19944	sRNA01586	-						NZ_AMFF02000031.1	3156	3314	sRNA01358	-	NZ_AMFF02000026.1	3673	3712	sRNA01298	-
	NZ_AMFF02000052.1	19945	20043	sRNA01587	-						NZ_AMFF02000031.1	3315	3391	sRNA01359	-	NZ_AMFF02000026.1	27061	27116	sRNA01304	-
	NZ_AMFF02000121.1	52	203	sRNA01588	+						NZ_AMFF02000184.1	4836	4905	sRNA01362	+	NZ_AMFF02000026.1	34528	34586	sRNA01305	-
	NZ_AMFF02000121.1	866	1014	sRNA01589	+						NZ_AMFF02000184.1	7781	7803	sRNA01363	+	NZ_AMFF02000026.1	38927	39033	sRNA01306	-
	NZ_AMFF02000121.1	62	204	sRNA01590	-						NZ_AMFF02000184.1	12456	12616	sRNA01364	+	NZ_AMFF02000029.1	27194	27334	sRNA01316	+
	NZ_AMFF02000121.1	885	1014	sRNA01591	-						NZ_AMFF02000184.1	4836	4904	sRNA01368	-	NZ_AMFF02000029.1	27201	27330	sRNA01318	-
	NZ_AMFF02000106.1	5792	5840	sRNA01594	+						NZ_AMFF02000184.1	12454	12616	sRNA01371	-	NZ_AMFF02000041.1	1286	1392	sRNA01319	+
	NZ_AMFF02000106.1	6940	6968	sRNA01595	+						NZ_AMFF02000252.1	209	345	sRNA01372	-	NZ_AMFF02000041.1	2303	2339	sRNA01320	+
	NZ_AMFF02000106.1	10504	10560	sRNA01597	+						NZ_AMFF02000205.1	5446	5512	sRNA01373	-	NZ_AMFF02000041.1	2356	2431	sRNA01321	+
	NZ_AMFF02000106.1	10588	10734	sRNA01598	+						NZ_AMFF02000136.1	1082	1109	sRNA01374	-	NZ_AMFF02000041.1	29709	29733	sRNA01327	+
	NZ_AMFF02000106.1	12239	12265	sRNA01599	+						NZ_AMFF02000197.1	2006	2067	sRNA01376	+	NZ_AMFF02000041.1	29682	29744	sRNA01336	-
	NZ_AMFF02000106.1	12329	12480	sRNA01600	+						NZ_AMFF02000112.1	1708	1733	sRNA01378	+	NZ_AMFF02000232.1	6099	6162	sRNA01339	+
	NZ_AMFF02000106.1	10588	10736	sRNA01603	-						NZ_AMFF02000112.1	1734	1763	sRNA01379	+	NZ_AMFF02000232.1	6098	6167	sRNA01340	-
	NZ_AMFF02000106.1	18593	18728	sRNA01606	-						NZ_AMFF02000112.1	1702	1733	sRNA01380	-	NZ_AMFF02000209.1	15	180	sRNA01341	+
	NZ_AMFF02000106.1	19486	19511	sRNA01607	-						NZ_AMFF02000177.1	849	989	sRNA01381	+	NZ_AMFF02000209.1	21	179	sRNA01342	-
	NZ_AMFF02000251.1	759	898	sRNA01608	+						NZ_AMFF02000177.1	849	1011	sRNA01382	-	NZ_AMFF02000121.1	899	1007	sRNA01343	+
	NZ_AMFF02000251.1	748	898	sRNA01610	-						NZ_AMFF02000051.1	4606	4628	sRNA01386	+	NZ_AMFF02000121.1	887	1009	sRNA01344	-
	NZ_AMFF02000115.1	9497	9639	sRNA01612	+						NZ_AMFF02000051.1	56861	56887	sRNA01394	+	NZ_AMFF02000063.1	17395	17519	sRNA01352	+
	NZ_AMFF02000115.1	9642	9669	sRNA01613	+						NZ_AMFF02000051.1	56966	57025	sRNA01395	+	NZ_AMFF02000063.1	20899	20922	sRNA01356	-
	NZ_AMFF02000115.1	4893	4991	sRNA01615	-						NZ_AMFF02000051.1	4650	4690	sRNA01402	-	NZ_AMFF02000134.1	925	1098	sRNA01359	-
	NZ_AMFF02000115.1	9603	9678	sRNA01616	-						NZ_AMFF02000051.1	49592	49626	sRNA01409	-	NZ_AMFF02000031.1	3158	3279	sRNA01360	+
	NZ_AMFF02000154.1	4051	4185	sRNA01617	+						NZ_AMFF02000051.1	56888	56942	sRNA01411	-	NZ_AMFF02000031.1	3280	3366	sRNA01361	+
	NZ_AMFF02000154.1	2073	2099	sRNA01618	-						NZ_AMFF02000051.1	56968	57006	sRNA01412	-	NZ_AMFF02000031.1	3158	3314	sRNA01363	-
	NZ_AMFF02000154.1	4051	4185	sRNA01619	-						NZ_AMFF02000223.1	2	143	sRNA01413	+	NZ_AMFF02000031.1	3316	3372	sRNA01364	-
	NZ_AMFF02000133.1	2145	2255	sRNA01622	+						NZ_AMFF02000223.1	2	143	sRNA01414	-	NZ_AMFF02000184.1	4837	4895	sRNA01367	+
	NZ_AMFF02000133.1	2319	2501	sRNA01623	+						NZ_AMFF02000037.1	22536	22654	sRNA01420	+	NZ_AMFF02000184.1	8073	8101	sRNA01368	+
	NZ_AMFF02000133.1	2319	2507	sRNA01624	-						NZ_AMFF02000037.1	32761	32792	sRNA01422	+	NZ_AMFF02000184.1	12454	12618	sRNA01369	+
	NZ_AMFF02000053.1	1998	2026	sRNA01626	-						NZ_AMFF02000037.1	18323	18395	sRNA01425	-	NZ_AMFF02000184.1	4838	4895	sRNA01373	-
	NZ_AMFF02000246.1	35	207	sRNA01627	+						NZ_AMFF02000182.1	434	483	sRNA01431	+	NZ_AMFF02000184.1	12454	12645	sRNA01374	-
	NZ_AMFF02000246.1	232	426	sRNA01628	+						NZ_AMFF02000182.1	434	483	sRNA01432	-	NZ_AMFF02000252.1	159	334	sRNA01377	+
	NZ_AMFF02000246.1	38	214	sRNA01629	-						NZ_AMFF02000182.1	523	633	sRNA01433	-	NZ_AMFF02000252.1	138	334	sRNA01378	-
	NZ_AMFF02000246.1	306	456	sRNA01630	-						NZ_AMFF02000107.1	762	964	sRNA01434	+	NZ_AMFF02000205.1	5389	5412	sRNA01380	-
	NZ_AMFF02000050.1	336	422	sRNA01631	+						NZ_AMFF02000107.1	972	1072	sRNA01435	+	NZ_AMFF02000136.1	1078	1102	sRNA01381	-
	NZ_AMFF02000050.1	440	526	sRNA01632	+						NZ_AMFF02000107.1	1081	1123	sRNA01436	+	NZ_AMFF02000197.1	1982	2061	sRNA01382	+
	NZ_AMFF02000050.1	1367	1486	sRNA01633	+						NZ_AMFF02000107.1	762	967	sRNA01437	-	NZ_AMFF02000112.1	1706	1730	sRNA01383	+
	NZ_AMFF02000050.1	2089	2237	sRNA01634	+						NZ_AMFF02000107.1	972	1089	sRNA01438	-	NZ_AMFF02000112.1	1734	1766	sRNA01384	-
	NZ_AMFF02000050.1	2240	2316	sRNA01635	+						NZ_AMFF02000107.1	1093	1123	sRNA01439	-	NZ_AMFF02000226.1	1287	1312	sRNA01385	-
	NZ_AMFF02000050.1	2368	2492	sRNA01636	+						NZ_AMFF02000107.1	1125	1151	sRNA01440	-	NZ_AMFF02000037.1	5623	5649	sRNA01386	+
	NZ_AMFF02000050.1	2527	2657	sRNA01637	+						NZ_AMFF02000056.1	901	1005	sRNA01450	+	NZ_AMFF02000037.1	22533	22649	sRNA01395	-
	NZ_AMFF02000050.1	2688	2834	sRNA01638	+						NZ_AMFF02000056.1	33139	33242	sRNA01455	+	NZ_AMFF02000037.1	26918	26993	sRNA01397	-
	NZ_AMFF02000050.1	3606	3793	sRNA01639	+						NZ_AMFF02000056.1	48948	49141	sRNA01456	+	NZ_AMFF02000037.1	32757	32792	sRNA01398	-
	NZ_AMFF02000050.1	5038	5119	sRNA01640	+						NZ_AMFF02000056.1	917	1015	sRNA01457	-	NZ_AMFF02000182.1	432	483	sRNA01403	+
	NZ_AMFF02000050.1	332	422	sRNA01641	-						NZ_AMFF02000056.1	27678	27805	sRNA01462	-	NZ_AMFF02000182.1	433	483	sRNA01404	-
	NZ_AMFF02000050.1	440	561	sRNA01642	-						NZ_AMFF02000056.1	33147	33243	sRNA01463	-	NZ_AMFF02000107.1	762	965	sRNA01406	+
	NZ_AMFF02000050.1	1366	1478	sRNA01643	-						NZ_AMFF02000056.1	40714	40830	sRNA01464	-	NZ_AMFF02000107.1	970	1087	sRNA01407	+
	NZ_AMFF02000050.1	2368	2492	sRNA01644	-						NZ_AMFF02000056.1	48949	49135	sRNA01465	-	NZ_AMFF02000107.1	1095	1151	sRNA01408	+
	NZ_AMFF02000050.1	2527	2658	sRNA01645	-						NZ_AMFF02000147.1	39	242	sRNA01466	+	NZ_AMFF02000107.1	762	969	sRNA01409	-
	NZ_AMFF02000050.1	2696	2842	sRNA01646	-						NZ_AMFF02000147.1	39	208	sRNA01467	-	NZ_AMFF02000107.1	972	1121	sRNA01410	-
	NZ_AMFF02000050.1	4899	5027	sRNA01647	-						NZ_AMFF02000147.1	209	268	sRNA01468	-	NZ_AMFF02000107.1	1124	1151	sRNA01411	-
	NZ_AMFF02000050.1	5038	5094	sRNA01648	-						NZ_AMFF02000226.1	1286	1312	sRNA01469	-	NZ_AMFF02000114.1	1583	1701	sRNA01413	+
	NZ_AMFF02000050.1	5097	5131	sRNA01649	-						NZ_AMFF02000128.1	2	182	sRNA01470	+	NZ_AMFF02000188.1	1131	1277	sRNA01415	+
	NZ_AMFF02000019.1	2496	2596	sRNA01651	+						NZ_AMFF02000128.1	2	182	sRNA01473	-	NZ_AMFF02000188.1	1294	1343	sRNA01416	+
	NZ_AMFF02000019.1	2600	2736	sRNA01652	+											NZ_AMFF02000188.1	482	507	sRNA01417	-
	NZ_AMFF02000019.1	4747	4841	sRNA01653	+											NZ_AMFF02000188.1	1127	1267	sRNA01419	-
	NZ_AMFF02000019.1	4771	4837	sRNA01667	-											NZ_AMFF02000188.1	1272	1342	sRNA01420	-
	NZ_AMFF02000019.1	17151	17215	sRNA01669	-											NZ_AMFF02000132.1	69	240	sRNA01421	-
	NZ_AMFF02000019.1	17295	17478	sRNA01670	-											NZ_AMFF02000051.1	4606	4639	sRNA01430	+
	NZ_AMFF02000019.1	19686	19720	sRNA01674	-											NZ_AMFF02000051.1	56861	56887	sRNA01437	+
	NZ_AMFF02000021.1	30330	30478	sRNA01684	+											NZ_AMFF02000051.1	69693	69840	sRNA01439	+
	NZ_AMFF02000021.1	35391	35542	sRNA01685	+											NZ_AMFF02000051.1	49591	49627	sRNA01445	-
	NZ_AMFF02000021.1	42007	42147	sRNA01690	+											NZ_AMFF02000051.1	56888	56954	sRNA01447	-
	NZ_AMFF02000021.1	70719	70867	sRNA01702	+											NZ_AMFF02000051.1	64119	64163	sRNA01449	-
	NZ_AMFF02000021.1	73702	73807	sRNA01705	+											NZ_AMFF02000128.1	2	191	sRNA01451	+
	NZ_AMFF02000021.1	74022	74222	sRNA01706	+											NZ_AMFF02000128.1	1942	1973	sRNA01454	+
	NZ_AMFF02000021.1	77691	77768	sRNA01710	+											NZ_AMFF02000128.1	1943	1975	sRNA01456	-
	NZ_AMFF02000021.1	77772	77842	sRNA01711	+											NZ_AMFF02000101.1	5523	5547	sRNA01457	+
	NZ_AMFF02000021.1	80910	80935	sRNA01713	+
	NZ_AMFF02000021.1	87843	87867	sRNA01716	+
	NZ_AMFF02000021.1	114095	114271	sRNA01721	+
	NZ_AMFF02000021.1	118422	118557	sRNA01723	+
	NZ_AMFF02000021.1	119416	119566	sRNA01724	+
	NZ_AMFF02000021.1	126861	126996	sRNA01726	+
	NZ_AMFF02000021.1	142305	142416	sRNA01732	+
	NZ_AMFF02000021.1	142438	142539	sRNA01733	+
	NZ_AMFF02000021.1	144261	144322	sRNA01734	+
	NZ_AMFF02000021.1	157754	157897	sRNA01741	+
	NZ_AMFF02000021.1	12702	12820	sRNA01752	-
	NZ_AMFF02000021.1	35351	35552	sRNA01755	-
	NZ_AMFF02000021.1	42010	42151	sRNA01758	-
	NZ_AMFF02000021.1	73778	73807	sRNA01767	-
	NZ_AMFF02000021.1	74021	74229	sRNA01768	-
	NZ_AMFF02000021.1	77695	77796	sRNA01770	-
	NZ_AMFF02000021.1	98209	98360	sRNA01777	-
	NZ_AMFF02000021.1	113623	113654	sRNA01780	-
	NZ_AMFF02000021.1	116421	116508	sRNA01782	-
	NZ_AMFF02000021.1	118440	118567	sRNA01783	-
	NZ_AMFF02000021.1	126833	126999	sRNA01784	-
	NZ_AMFF02000021.1	142305	142416	sRNA01787	-
	NZ_AMFF02000021.1	142423	142456	sRNA01788	-
	NZ_AMFF02000021.1	143385	143509	sRNA01789	-
	NZ_AMFF02000021.1	147317	147444	sRNA01791	-
	NZ_AMFF02000021.1	157770	157951	sRNA01796	-
	NZ_AMFF02000074.1	8602	8629	sRNA01806	+
	NZ_AMFF02000074.1	18452	18601	sRNA01808	+
	NZ_AMFF02000074.1	255	290	sRNA01809	-
	NZ_AMFF02000074.1	8602	8629	sRNA01810	-
	NZ_AMFF02000074.1	18299	18432	sRNA01812	-
	NZ_AMFF02000074.1	18461	18607	sRNA01813	-
	NZ_AMFF02000127.1	4166	4195	sRNA01817	+
	NZ_AMFF02000058.1	270	371	sRNA01820	+
	NZ_AMFF02000058.1	2184	2336	sRNA01823	+
	NZ_AMFF02000058.1	3469	3531	sRNA01826	+
	NZ_AMFF02000058.1	35540	35689	sRNA01841	+
	NZ_AMFF02000058.1	35705	35784	sRNA01842	+
	NZ_AMFF02000058.1	2182	2350	sRNA01844	-
	NZ_AMFF02000058.1	3467	3531	sRNA01846	-
	NZ_AMFF02000058.1	15022	15168	sRNA01849	-
	NZ_AMFF02000058.1	21137	21182	sRNA01853	-
	NZ_AMFF02000058.1	37164	37197	sRNA01859	-
	NZ_AMFF02000108.1	1258	1321	sRNA01862	+
	NZ_AMFF02000108.1	22598	22731	sRNA01868	+
	NZ_AMFF02000108.1	2	204	sRNA01869	-
	NZ_AMFF02000108.1	21046	21079	sRNA01876	-
	NZ_AMFF02000108.1	22579	22615	sRNA01879	-
	NZ_AMFF02000233.1	5	205	sRNA01887	+
	NZ_AMFF02000233.1	11	161	sRNA01888	-
	NZ_AMFF02000233.1	166	217	sRNA01889	-
	NZ_AMFF02000233.1	1978	2040	sRNA01890	-
	NZ_AMFF02000004.1	427	575	sRNA01892	+
	NZ_AMFF02000004.1	2844	3041	sRNA01893	+
	NZ_AMFF02000004.1	3675	3772	sRNA01895	+
	NZ_AMFF02000004.1	3779	3866	sRNA01896	+
	NZ_AMFF02000004.1	3869	3892	sRNA01897	+
	NZ_AMFF02000004.1	12834	12885	sRNA01900	+
	NZ_AMFF02000004.1	518	593	sRNA01902	-
	NZ_AMFF02000004.1	2890	3043	sRNA01903	-
	NZ_AMFF02000004.1	3044	3131	sRNA01904	-
	NZ_AMFF02000004.1	3583	3699	sRNA01905	-
	NZ_AMFF02000004.1	3702	3829	sRNA01906	-
	NZ_AMFF02000004.1	12818	12846	sRNA01909	-
	NZ_AMFF02000004.1	12859	12884	sRNA01910	-
	NZ_AMFF02000125.1	4604	4694	sRNA01913	+
	NZ_AMFF02000125.1	8413	8456	sRNA01914	+
	NZ_AMFF02000125.1	10616	10642	sRNA01917	+
	NZ_AMFF02000125.1	11603	11769	sRNA01918	+
	NZ_AMFF02000125.1	8444	8495	sRNA01920	-
	NZ_AMFF02000125.1	10588	10612	sRNA01923	-
	NZ_AMFF02000180.1	639	787	sRNA01925	+
	NZ_AMFF02000180.1	307	454	sRNA01927	-
	NZ_AMFF02000180.1	639	791	sRNA01928	-
	NZ_AMFF02000105.1	7979	8184	sRNA01929	+
	NZ_AMFF02000105.1	34431	34631	sRNA01938	+
	NZ_AMFF02000105.1	34043	34230	sRNA01956	-
	NZ_AMFF02000105.1	34432	34641	sRNA01957	-
	NZ_AMFF02000078.1	345	437	sRNA01969	+
	NZ_AMFF02000078.1	2386	2515	sRNA01970	+
	NZ_AMFF02000078.1	355	433	sRNA01971	-
	NZ_AMFF02000078.1	2387	2523	sRNA01972	-
	NZ_AMFF02000188.1	422	503	sRNA01973	+
	NZ_AMFF02000188.1	1134	1329	sRNA01975	+
	NZ_AMFF02000188.1	440	461	sRNA01976	-
	NZ_AMFF02000188.1	470	512	sRNA01977	-
	NZ_AMFF02000188.1	1129	1338	sRNA01979	-
	NZ_AMFF02000243.1	24	161	sRNA01980	+
	NZ_AMFF02000243.1	28	152	sRNA01981	-
	NZ_AMFF02000002.1	40	232	sRNA01982	+
	NZ_AMFF02000002.1	250	317	sRNA01983	+
	NZ_AMFF02000002.1	30855	30881	sRNA01990	+
	NZ_AMFF02000002.1	32187	32237	sRNA01991	+
	NZ_AMFF02000002.1	46472	46530	sRNA01994	+
	NZ_AMFF02000002.1	76763	76853	sRNA01997	+
	NZ_AMFF02000002.1	98990	99087	sRNA02002	+
	NZ_AMFF02000002.1	106692	106757	sRNA02004	+
	NZ_AMFF02000002.1	107560	107630	sRNA02007	+
	NZ_AMFF02000002.1	40	233	sRNA02008	-
	NZ_AMFF02000002.1	234	317	sRNA02009	-
	NZ_AMFF02000002.1	7494	7553	sRNA02013	-
	NZ_AMFF02000002.1	30842	30881	sRNA02019	-
	NZ_AMFF02000002.1	32198	32227	sRNA02020	-
	NZ_AMFF02000002.1	46493	46542	sRNA02023	-
	NZ_AMFF02000002.1	60536	60564	sRNA02026	-
	NZ_AMFF02000002.1	60996	61050	sRNA02027	-
	NZ_AMFF02000002.1	69064	69092	sRNA02030	-
	NZ_AMFF02000002.1	76744	76853	sRNA02031	-
	NZ_AMFF02000002.1	76980	77080	sRNA02032	-
	NZ_AMFF02000002.1	89005	89091	sRNA02035	-
	NZ_AMFF02000002.1	102744	102933	sRNA02037	-
	NZ_AMFF02000002.1	107553	107624	sRNA02040	-
	NZ_AMFF02000026.1	61	258	sRNA02041	+
	NZ_AMFF02000026.1	262	325	sRNA02042	+
	NZ_AMFF02000026.1	18718	18814	sRNA02049	+
	NZ_AMFF02000026.1	26892	27050	sRNA02052	+
	NZ_AMFF02000026.1	27067	27110	sRNA02053	+
	NZ_AMFF02000026.1	27413	27566	sRNA02054	+
	NZ_AMFF02000026.1	32406	32556	sRNA02056	+
	NZ_AMFF02000026.1	37616	37649	sRNA02061	+
	NZ_AMFF02000026.1	43995	44112	sRNA02067	+
	NZ_AMFF02000026.1	302	336	sRNA02073	-
	NZ_AMFF02000026.1	3698	3903	sRNA02076	-
	NZ_AMFF02000026.1	18735	18901	sRNA02083	-
	NZ_AMFF02000026.1	27061	27112	sRNA02089	-
	NZ_AMFF02000026.1	37517	37652	sRNA02091	-
	NZ_AMFF02000026.1	43982	44134	sRNA02097	-
	NZ_AMFF02000029.1	6135	6177	sRNA02108	+
	NZ_AMFF02000029.1	21314	21450	sRNA02113	+
	NZ_AMFF02000029.1	27207	27335	sRNA02116	+
	NZ_AMFF02000029.1	27206	27333	sRNA02122	-
	NZ_AMFF02000041.1	1202	1343	sRNA02123	+
	NZ_AMFF02000041.1	2300	2325	sRNA02124	+
	NZ_AMFF02000041.1	16325	16460	sRNA02129	+
	NZ_AMFF02000041.1	20044	20194	sRNA02131	+
	NZ_AMFF02000041.1	20328	20478	sRNA02132	+
	NZ_AMFF02000041.1	23625	23706	sRNA02134	+
	NZ_AMFF02000041.1	24214	24362	sRNA02135	+
	NZ_AMFF02000041.1	24489	24575	sRNA02136	+
	NZ_AMFF02000041.1	29045	29108	sRNA02137	+
	NZ_AMFF02000041.1	1195	1343	sRNA02138	-
	NZ_AMFF02000041.1	2353	2418	sRNA02139	-
	NZ_AMFF02000041.1	20071	20177	sRNA02148	-
	NZ_AMFF02000041.1	20328	20510	sRNA02149	-
	NZ_AMFF02000041.1	23608	23708	sRNA02152	-
	NZ_AMFF02000041.1	24239	24389	sRNA02153	-
	NZ_AMFF02000041.1	24537	24635	sRNA02154	-
	NZ_AMFF02000041.1	29052	29109	sRNA02155	-
	NZ_AMFF02000041.1	29824	29846	sRNA02156	-
	NZ_AMFF02000111.1	680	837	sRNA02157	+
	NZ_AMFF02000111.1	5734	5766	sRNA02166	+
	NZ_AMFF02000111.1	5783	5809	sRNA02167	+
	NZ_AMFF02000111.1	693	891	sRNA02169	-
	NZ_AMFF02000111.1	5781	5805	sRNA02172	-
	NZ_AMFF02000103.1	709	741	sRNA02173	+
	NZ_AMFF02000103.1	686	707	sRNA02174	-
	NZ_AMFF02000232.1	3965	3989	sRNA02180	-
	NZ_AMFF02000232.1	6098	6135	sRNA02182	-
	NZ_AMFF02000209.1	825	866	sRNA02189	-
	NZ_AMFF02000262.1	813	987	sRNA02192	+
	NZ_AMFF02000262.1	990	1013	sRNA02193	+
	NZ_AMFF02000199.1	2072	2246	sRNA02198	+
	NZ_AMFF02000199.1	2069	2264	sRNA02200	-
	NZ_AMFF02000223.1	2	138	sRNA02201	+
	NZ_AMFF02000223.1	156	225	sRNA02202	+
	NZ_AMFF02000223.1	291	412	sRNA02203	+
	NZ_AMFF02000223.1	2	141	sRNA02204	-
	NZ_AMFF02000223.1	153	225	sRNA02205	-
	NZ_AMFF02000223.1	273	398	sRNA02206	-
	NZ_AMFF02000063.1	8799	8837	sRNA02208	+
	NZ_AMFF02000063.1	11811	11846	sRNA02209	+
	NZ_AMFF02000063.1	17396	17470	sRNA02210	+
	NZ_AMFF02000063.1	26946	27035	sRNA02215	+
	NZ_AMFF02000063.1	2276	2350	sRNA02216	-
	NZ_AMFF02000063.1	8802	8859	sRNA02218	-
	NZ_AMFF02000063.1	17419	17515	sRNA02219	-
	NZ_AMFF02000063.1	26943	27008	sRNA02220	-
	NZ_AMFF02000134.1	925	1101	sRNA02221	-
	NZ_AMFF02000134.1	1102	1142	sRNA02222	-
	NZ_AMFF02000057.1	2438	2482	sRNA02228	+
	NZ_AMFF02000057.1	2490	2559	sRNA02229	+
	NZ_AMFF02000057.1	2437	2474	sRNA02232	-
	NZ_AMFF02000057.1	2492	2568	sRNA02233	-
	NZ_AMFF02000057.1	2915	3066	sRNA02234	-
	NZ_AMFF02000057.1	3188	3209	sRNA02235	-
	NZ_AMFF02000031.1	3392	3432	sRNA02236	-
	NZ_AMFF02000184.1	7843	7997	sRNA02240	+
	NZ_AMFF02000184.1	12457	12636	sRNA02243	+
	NZ_AMFF02000184.1	7779	7803	sRNA02252	-
	NZ_AMFF02000252.1	125	313	sRNA02254	+
	NZ_AMFF02000205.1	4306	4333	sRNA02255	+
	NZ_AMFF02000205.1	5428	5495	sRNA02258	-
	NZ_AMFF02000197.1	981	1174	sRNA02260	-
	NZ_AMFF02000197.1	2077	2169	sRNA02261	-
	NZ_AMFF02000112.1	1701	1731	sRNA02264	-
	NZ_AMFF02000177.1	468	595	sRNA02265	+
	NZ_AMFF02000051.1	4657	4694	sRNA02267	+
	NZ_AMFF02000051.1	41336	41462	sRNA02279	+
	NZ_AMFF02000051.1	51573	51728	sRNA02283	+
	NZ_AMFF02000051.1	51848	51960	sRNA02284	+
	NZ_AMFF02000051.1	55168	55368	sRNA02285	+
	NZ_AMFF02000051.1	56860	56887	sRNA02286	+
	NZ_AMFF02000051.1	56890	56963	sRNA02287	+
	NZ_AMFF02000051.1	56964	57043	sRNA02288	+
	NZ_AMFF02000051.1	64164	64189	sRNA02290	+
	NZ_AMFF02000051.1	2207	2228	sRNA02295	-
	NZ_AMFF02000051.1	4647	4694	sRNA02297	-
	NZ_AMFF02000051.1	5474	5495	sRNA02298	-
	NZ_AMFF02000051.1	13202	13245	sRNA02300	-
	NZ_AMFF02000051.1	51848	51988	sRNA02310	-
	NZ_AMFF02000051.1	56862	56884	sRNA02311	-
	NZ_AMFF02000051.1	56887	56963	sRNA02312	-
	NZ_AMFF02000051.1	64164	64210	sRNA02315	-
	NZ_AMFF02000037.1	32742	32842	sRNA02322	+
	NZ_AMFF02000037.1	18123	18274	sRNA02325	-
	NZ_AMFF02000037.1	32657	32694	sRNA02330	-
	NZ_AMFF02000037.1	32695	32846	sRNA02331	-
	NZ_AMFF02000224.1	1557	1590	sRNA02332	-
	NZ_AMFF02000182.1	330	443	sRNA02333	+
	NZ_AMFF02000182.1	447	633	sRNA02334	+
	NZ_AMFF02000182.1	361	432	sRNA02335	-
	NZ_AMFF02000182.1	443	634	sRNA02336	-
	NZ_AMFF02000107.1	775	923	sRNA02338	+
	NZ_AMFF02000107.1	924	1092	sRNA02339	+
	NZ_AMFF02000107.1	1121	1152	sRNA02340	+
	NZ_AMFF02000107.1	775	950	sRNA02341	-
	NZ_AMFF02000107.1	966	1113	sRNA02342	-
	NZ_AMFF02000107.1	1114	1152	sRNA02343	-
	NZ_AMFF02000056.1	907	974	sRNA02346	+
	NZ_AMFF02000056.1	7518	7590	sRNA02347	+
	NZ_AMFF02000056.1	27529	27640	sRNA02357	+
	NZ_AMFF02000056.1	27664	27816	sRNA02358	+
	NZ_AMFF02000056.1	30957	31037	sRNA02360	+
	NZ_AMFF02000056.1	38956	39092	sRNA02367	+
	NZ_AMFF02000056.1	40703	40828	sRNA02368	+
	NZ_AMFF02000056.1	40831	40857	sRNA02369	+
	NZ_AMFF02000056.1	48960	49140	sRNA02374	+
	NZ_AMFF02000056.1	901	988	sRNA02375	-
	NZ_AMFF02000056.1	8969	8995	sRNA02376	-
	NZ_AMFF02000056.1	27666	27836	sRNA02382	-
	NZ_AMFF02000056.1	33248	33327	sRNA02383	-
	NZ_AMFF02000056.1	40715	40828	sRNA02386	-
	NZ_AMFF02000056.1	40829	40862	sRNA02387	-
	NZ_AMFF02000056.1	48957	49126	sRNA02389	-
	NZ_AMFF02000132.1	100	240	sRNA02390	+
	NZ_AMFF02000132.1	97	238	sRNA02391	-
	NZ_AMFF02000132.1	2516	2685	sRNA02392	-
	NZ_AMFF02000119.1	325	487	sRNA02393	+
	NZ_AMFF02000119.1	1716	1748	sRNA02394	+
	NZ_AMFF02000119.1	1686	1740	sRNA02395	-
	NZ_AMFF02000119.1	1749	1788	sRNA02396	-
	NZ_AMFF02000226.1	1075	1241	sRNA02399	-
	NZ_AMFF02000226.1	1242	1265	sRNA02400	-
	NZ_AMFF02000226.1	1266	1325	sRNA02401	-
	NZ_AMFF02000101.1	119	268	sRNA02402	+
	NZ_AMFF02000101.1	25684	25831	sRNA02412	+
	NZ_AMFF02000101.1	25954	26137	sRNA02413	+
	NZ_AMFF02000101.1	26146	26222	sRNA02414	+
	NZ_AMFF02000101.1	25693	25827	sRNA02426	-
	NZ_AMFF02000101.1	25831	25860	sRNA02427	-
	NZ_AMFF02000164.1	1102	1258	sRNA02428	+
